# Supplementary material for: A microfluidic platform enabling single-cell RNA-seq of multigenerational lineages
Source: Nat Commun. 2016 Jan 6;7:10220. doi: 10.1038/ncomms10220 (PMC4729820; doi:10.1038/ncomms10220)
Supplement: Supplementary Data 1 — Complete gene lists for L1210 (10,658 genes) and CD8+ T cells (9,997 genes) after filtering for genes that are expressed at a level of ln(TPM+1)>1 for at least 10% of cells. [file ncomms10220-s2.xlsx]

## Sheet: Supp. Data 1
L1210	CD8
Sergef	Itm2a
Fam109a	Sergef
Dhx9	Dhx9
Ssu72	Ssu72
Eif2b2	Eif2b2
Mks1	Mks1
Vps28	Vps28
Setd6	Setd6
Psma4	Psma4
Pex19	Pex19
Katnbl1	Katnbl1
Bcl7a	Bcl7a
Bnip3l	Bnip3l
Capzb	Capzb
Dnajc21	Dnajc21
Gm6654	Gm6654
1110008J03Rik	1110008J03Rik
Snip1	Snip1
Ptgr1	Ptgr1
B9d2	B9d2
Ap5s1	Ap5s1
Ppia	Ppia
Phax	Phax
Lnx2	Lnx2
Itgb7	Itgb7
Rplp2	Rplp2
Strbp	Strbp
Snhg4	Snhg4
4930444G20Rik	B3gnt3
Ttll11	Psmg2
B3gnt3	Mettl22
Psmg2	Ifi30
Mettl22	Lrrn4cl
Ifi30	Hprt
Lrrn4cl	Rnf115
Hprt	Hdgf
Tlr9	Chst12
Eif2c4	Sowahc
Rnf115	Nup188
Hdgf	Pithd1
Chst12	Tmem88b
1700019D03Rik	Prkag2
Nup188	Nmt1
Pithd1	Slc15a1
Tmem88b	Batf3
Prkag2	Sharpin
Nmt1	Pbx4
Cd22	Nup210
Sharpin	Sod2
Nup210	Cdk6
Nos1	Tcea2
4930565N06Rik	Il17ra
Sod2	Sgk1
Cdk6	Aig1
C1rl	Atp6v1e1
Tcea2	D430042O09Rik
Il17ra	l7Rn6
Bdkrb1	Sufu
Sgk1	Zscan22
Atp6v1e1	Dda1
D430042O09Rik	Mdc1
l7Rn6	Gata1
Sufu	Rad51d
Zscan22	Cacfd1
Dda1	Il10rb
Mdc1	Ccdc71
Rad51d	Nt5dc1
H2-Bl	A930016O22Rik
Cacfd1	4931428F04Rik
Il10rb	Rbbp6
Ccdc71	Gbf1
Nt5dc1	Tst
A930016O22Rik	Ehmt1
4931428F04Rik	Ubr3
Rbbp6	Dnajc7
Gbf1	Tor3a
Tst	Ccdc134
Nid2	Nup37
Fam117b	Sppl2b
Ehmt1	Aimp1
Ubr3	Rpl24
Dnajc7	Mrpl48
Tor3a	Mlf2
Ccdc134	Malat1
Il4i1	Dock6
Nup37	Zfp703
Sppl2b	Fam207a
Aimp1	Wls
Rpl24	Wdr3
Mrpl48	Zbtb22
Mlf2	Ap1s1
Malat1	Ptprs
Dock6	Tubb4b
Zfp703	Lta4h
Fam207a	Rasa2
Wdr3	Gm16576
Ctbp2	Agpat3
Zbtb22	Zfp362
Ap1s1	1190002N15Rik
Ptprs	Med23
Plekhn1	Icmt
Tubb4b	Gm10653
Lta4h	Alms1
Rasa2	Nmral1
Agpat3	Vmn1r58
Zfp362	Ppp2ca
1190002N15Rik	Ocrl
Med23	D11Wsu47e
Icmt	Ppp2r5b
Rgl1	Rpl27
Gm216	Tecr
Gm10653	Rpph1
Alms1	Caprin1
Nmral1	Ndufb3
2900060B14Rik	Mdm4
Vmn1r58	Senp3
Ppp2ca	Sytl1
D11Wsu47e	Zdhhc16
Ppp2r5b	Scarb1
Rpl27	Mrpl1
Tecr	Eva1b
Rpph1	Fas
Caprin1	Ube2m
Ndufb3	Trim24
1700001G17Rik	Pla2g12a
Mdm4	Gm5069
Senp3	Bcat1
Zdhhc16	Ankrd49
Scarb1	Npm1
Mrpl1	Mboat7
Eva1b	Ppm1h
5730488B01Rik	Rbm25
Ube2m	Gclm
Pla2g12a	Ran
Pf4	Cep63
Gm5069	Gm6602
Bcat1	Tars2
Ankrd49	Fam173b
Npm1	Stxbp5
Mboat7	Mcat
Ppm1h	Gcdh
Rbm25	Dmap1
Gclm	Rufy1
Ran	Gtse1
Cep63	Snap29
Gm6602	5730455P16Rik
Tars2	Gbas
Fam173b	Prss36
Mcat	Sfxn2
Gcdh	Paf1
Dmap1	Rfx3
Rufy1	Ccdc30
Gtse1	Tmco1
Snap29	E2f5
5730455P16Rik	Qtrt1
Gbas	Fam89b
Sfxn2	Taf6l
Paf1	Gm5148
Luzp2	Htt
Tmco1	Rbm43
E2f5	Rbm12b1
Qtrt1	Got1
Fam89b	Nufip2
Taf6l	Zfp688
Gm5148	Pmel
Htt	Nelfa
Rbm43	B3galnt2
Rbm12b1	1110065P20Rik
Got1	Srp68
Nufip2	Alg1
Zfp688	Tfeb
Nelfa	Ppp4r1
B3galnt2	Pgm2
1110065P20Rik	Tmem180
Srp68	Dusp7
Cd46	Gpr137
Alg1	Zfp760
Tfeb	Ms4a6c
Ppp4r1	Mfn1
Sh2d4a	Atp7a
Pgm2	Cd97
Ptgir	Trafd1
Dusp7	Crip2
Gpr137	Phxr4
Zfp760	Srsf3
Ms4a6c	Chchd2
Mfn1	Ggcx
Atp7a	Bloc1s2a
Vegfa	Sgk3
Cd97	Mipol1
Asph	Hist1h4i
Cysltr2	Cers6
Trafd1	Otud6b
Crip2	Il2ra
Phxr4	Cpt1a
Srsf3	Kbtbd4
Chchd2	Arl6ip5
Ggcx	Gm10094
Bloc1s2a	Rab2b
Sgk3	Gga3
Mipol1	Pld3
Hist1h4i	Dedd
Otud6b	Mcm10
Il2ra	Ccdc28b
Cpt1a	AW146154
Kbtbd4	Abcb6
Arl6ip5	Tbc1d14
Gm10094	Ms4a6d
Rab2b	Cdca7
Gga3	Ccnl2
Pld3	Wdr47
Dedd	Ptpn11
Mcm10	Pbk
Gm12253	Ctdnep1
Ccdc28b	1700020I14Rik
AW146154	Spata7
Abcb6	Ppargc1b
Tbc1d14	Lig1
Cdca7	Pqbp1
Ccnl2	Gm1821
Wdr47	Kdm5d
Atp1a2	Haao
Ptpn11	Cux1
Pbk	Creb3l2
Ctdnep1	Phf11b
1700020I14Rik	Alg8
Zik1	Magee1
Spata7	Ssfa2
Ppargc1b	Gtpbp1
Lig1	Cdca2
Pqbp1	BC068281
Gm1821	Zfp386
Haao	Stk38l
Cux1	Cox15
Phf11b	AW549877
Alg8	Coro1b
Ssfa2	Fbxo4
Gtpbp1	Uba1
Cdca2	Pcsk4
BC068281	0610038L08Rik
Zfp386	Rabl2
Stk38l	Rad54l2
Cox15	Tsen34
AW549877	Itgb2
Coro1b	Zfp513
Fbxo4	Vmn2r-ps129
Uba1	Dhdds
Pcsk4	Zyg11b
4921530L18Rik	Man1a2
0610038L08Rik	Samhd1
Rabl2	Pde4d
Rad54l2	Nubp1
Tsen34	Slc25a25
Itgb2	Ctdspl2
Zfp513	Oas1b
Vmn2r-ps129	Sel1l
Dhdds	Nkiras2
Zyg11b	Copg2
Man1a2	Ddx26b
Samhd1	Apoa1bp
Nubp1	Zfp236
Slc25a25	Ube2d2a
Ctdspl2	Mthfd1
Oas1b	Chd2
Sel1l	Ints1
Nkiras2	Amdhd2
Copg2	Scyl1
Ddx26b	Elmod3
Apoa1bp	Capn3
Zfp236	Gm8898
Ube2d2a	Fanca
Mthfd1	Xaf1
Chd2	Josd1
Ints1	1110018G07Rik
Hoxb5	Cpne2
Amdhd2	Ly6c2
Scyl1	Chmp2a
Elmod3	Zfand1
Gm8898	4921515E04Rik
Fanca	Polr2l
Xaf1	Rell1
Josd1	Gm20257
1110018G07Rik	Pgrmc2
Cpne2	Map4k2
AI464131	Mpc1
Chmp2a	Pbdc1
Dnase1	Urb1
Zfand1	Asrgl1
4921515E04Rik	Raver1-fdx1l
Polr2l	Gtf3c1
Rell1	Thoc7
Irak3	Alg14
Pgrmc2	Nom1
Map4k2	Lman2
Mpc1	Tsen54
Pbdc1	Tcf12
Urb1	BC017643
Raver1-fdx1l	Taf12
Robo2	Lenep
Gtf3c1	Ept1
Thoc7	Clptm1
Alg14	Srek1ip1
Nom1	Arhgdib
Lman2	Aasdh
Pla1a	Ints8
Tsen54	Apbb1ip
Tcf12	Stx6
BC017643	Alkbh6
Tbc1d30	Fam104a
Taf12	Dock10
Lenep	Luc7l3
Ept1	Cog8
Clptm1	Uprt
Sox15	2900056M20Rik
Srek1ip1	Plekhj1
Arhgdib	Prkcz
Aasdh	Hira
Ints8	Arfgap1
Apbb1ip	R3hdm4
Stx6	Psmd10
Alkbh6	Pus7l
Fam104a	Rps27a
Dock10	Akip1
Luc7l3	Rgs16
Cog8	Slc23a1
Uprt	Esyt1
2900056M20Rik	Rpf1
Plekhj1	Mapkbp1
Prkcz	Mettl2
Hira	Tsix
Arfgap1	Slfn2
R3hdm4	Nadsyn1
Psmd10	Rplp2-ps1
Pus7l	Pyhin1
Rps27a	Fancf
Rgs16	Lamtor3
Slc23a1	Bst2
Esyt1	Serpinb1a
Rpf1	Zfp668
Mapkbp1	Hps3
Mettl2	Snd1
Nadsyn1	Cand1
Rplp2-ps1	Ankrd27
Pyhin1	Atg5
Fancf	Mta2
Lamtor3	Sbk1
Bst2	Pts
Serpinb1a	Cdc123
Acaa1b	Rangap1
Dip2c	Rabggtb
Zfp668	Mmadhc
Hps3	Mybbp1a
Snd1	Cndp2
Cand1	Map7d1
Ankrd27	Lin54
Atg5	Pcna
Mta2	Hectd2
Sbk1	Nfyb
Pts	Ammecr1l
Cdc123	Tmem39b
Rangap1	Serp1
Rabggtb	Ftx
Ctf1	Lias
Mmadhc	Ipo13
Mybbp1a	Pdha1
Gm11744	Nespas
Cndp2	Nploc4
Map7d1	Cd2ap
Lin54	2210404J11Rik
Pcna	Gm608
Nfyb	A130010J15Rik
Ammecr1l	1500032L24Rik
C030039L03Rik	Tomm7
Tmem39b	Smg5
Serp1	Gm13212
Ftx	H6pd
Lias	2900097C17Rik
Ipo13	Ensa
Gm15417	Golm1
Pdha1	Lag3
Nploc4	A630075F10Rik
Cd2ap	Enthd2
2210404J11Rik	Vps26b
Gm608	Smarca2
A130010J15Rik	Themis
1500032L24Rik	Retsat
Tomm7	Ppp2r1a
Smg5	Ripply3
H6pd	Wdr34
2900097C17Rik	Trim44
Ensa	Zfp281
Jmy	Zmym2
8430427H17Rik	Mcee
A630075F10Rik	Enkd1
Enthd2	Pdcd10
Vps26b	Gsg2
Chst3	1810009A15Rik
Retsat	Zfp933
Ppp2r1a	Nek7
Ripply3	Cdipt
Wdr34	Fkbp8
Trim44	Acsl3
Zfp281	Isoc2b
Zmym2	C030034I22Rik
Mcee	Mgme1
Enkd1	Usp3
Pdcd10	Mat2b
Gsg2	Cdk19
1810009A15Rik	Amz2
Zfp933	Ccng2
Nek7	Rlf
Cdipt	2900008C10Rik
Fkbp8	Cct8
Isoc2b	Gbp6
C030034I22Rik	Phlda3
Cct6b	Mical3
Gm14137	Mrs2
2310040G24Rik	Cyp4f13
Mgme1	Khsrp
Usp3	Pa2g4
Mat2b	Ttc19
Cdk19	Clec2i
Amz2	Acbd5
Ccng2	Sh2b3
Rlf	Pole4
2900008C10Rik	Cnot11
Cct8	Wdyhv1
Mical3	Znrf1
Mrs2	Plod1
Cyp4f13	Pcif1
Khsrp	Naif1
Pa2g4	Znrf2
Ttc19	Cyb5
Trp53inp2	Tspan4
Clec2i	Pigq
Acbd5	Dennd6a
Sh2b3	Mapre2
Pole4	BC017612
Cnot11	Hax1
Wdyhv1	Matr3
Znrf1	Gm5766
Plod1	Gm17757
Pcif1	Galnt11
Naif1	Cox6c
Znrf2	Ccdc91
Cyb5	Kif2a
Tspan4	Mthfsd
Pigq	Aga
Dennd6a	Ociad1
Mapre2	Fam175a
BC017612	Eif3b
Hax1	Fam50a
Matr3	Actr1a
5730420D15Rik	Irgm1
Gm5766	Rab11a
Gm13242	Rnf167
5730480H06Rik	9030619P08Rik
F10	Pot1a
Gm17757	Gorab
Galnt11	Tmem106c
Cox6c	Stil
Kif2a	Gypc
Mthfsd	Cdv3
Aga	Limk1
Ociad1	Tstd3
Fam175a	Bend3
Eif3b	Zfp276
Zfp786	Thap6
Fam50a	Ap2a1
Etv2	Ppp2r5c
Actr1a	Serpinb9
Irgm1	Helz2
Rab11a	Prkar2a
Rnf167	Hnrnpa2b1
Pot1a	Kif22
Gorab	Adap1
Tmem106c	Pias4
Stil	A630020A06
Gypc	Fam32a
Cdv3	Zfp943
Limk1	Lcorl
Tstd3	9130011E15Rik
Bend3	Rsl1
Zfp276	Adar
Thap6	Tomm40l
Ap2a1	Nosip
Ppp2r5c	Knstrn
Serpinb9	Serhl
Helz2	Plin4
Prkar2a	Stk25
Hnrnpa2b1	Pex3
Tmem40	Pisd-ps3
Kif22	Usp37
Pias4	Ifi35
A630020A06	Snrpa1
Fam32a	Hist1h2ag
Zfp943	Fth1
Tmem59l	Adcy3
Pkn3	Cmpk1
Lcorl	Bbs12
9130011E15Rik	Tmem5
Adar	Foxp4
Tomm40l	Ccar1
Nosip	Abracl
Knstrn	Rnf44
Serhl	Lrp12
Plin4	Rabep2
Stk25	Mfhas1
Pex3	Ociad2
Pisd-ps3	Pask
Usp37	Gemin7
Dennd2c	Rad21
Ifi35	Pvr
Snrpa1	Prex1
Hist1h2ag	Rnf34
Fth1	Lysmd4
Cmpk1	Rtca
Bbs12	Lipe
Tmem5	Trpv2
Foxp4	Dnaja2
B630005N14Rik	Lsm6
Ccar1	Rpl31-ps12
Abracl	Evi2b
Rnf44	Hnrnpa0
Rabep2	Dbnl
Ociad2	Anapc5
Mrvi1	Cyb5r4
Pask	Gatc
Gemin7	Slc39a4
Rad21	Rraga
Pvr	Gtf2a2
Prex1	Eif1b
Rnf34	Fam193a
Rtca	Picalm
Lipe	Stx18
Trpv2	Itgal
Dnaja2	Irgq
Lsm6	Vdac1
Rpl31-ps12	Ccdc109b
Evi2b	Ankrd13c
Hnrnpa0	Hspd1
Dbnl	Ppif
Anapc5	Ufl1
Cyb5r4	Oxa1l
Gatc	Snhg11
Slc39a4	Samd8
Rraga	Nup107
Gtf2a2	Glt8d1
Eif1b	Stat5b
Fam193a	Atg10
Picalm	Stag1
Stx18	Hist1h2ap
Itgal	Trub1
Irgq	Tmem254b
Crocc	Kars
Vdac1	Nudt2
Zfp318	Babam1
Tmem198b	Tanc1
Ankrd13c	Taf5
Hspd1	Kif1b
Ppif	Gm5141
Ufl1	Atp5c1
Oxa1l	Mtmr2
Snhg11	Ubac1
8430423G03Rik	Terf1
Samd8	2010204K13Rik
Nup107	Zc3h11a
Glt8d1	Dcun1d4
Stat5b	Fbxo34
Atg10	Ralbp1
Stag1	Mdm2
Hist1h2ap	Iws1
Trub1	Zfp91
Tmem254b	Stat4
Kars	Ppp1r13b
Nudt2	Pcgf6
Babam1	Wdr20a
Tanc1	Tax1bp1
Taf5	Gm6793
Kif1b	Mrpl12
Gm5141	Tulp4
Atp5c1	T2
Mtmr2	Crat
Ubac1	Uba6
Terf1	Gm10416
2010204K13Rik	Nfkb2
Zc3h11a	Utf1
Dcun1d4	Atxn7l3
Hoga1	Ptpn9
Fbxo34	Smim11
Ralbp1	Zufsp
Mdm2	Entpd7
Iws1	Trim12c
Zfp91	Gpr55
Ppp1r13b	Dctn5
Pcgf6	Cst7
Wdr20a	Gm13826
Tax1bp1	Asb6
Gm6793	2010003O02Rik
Mrpl12	Parp11
Tulp4	Gsto1
S1pr3	Ccdc90a
Nlrp1b	Ptpn18
T2	Hnrpll
Crat	D030028A08Rik
Uba6	Ncoa2
Gm14434	Tbce
Clip2	1700008J07Rik
Gm10416	Reck
Nfkb2	Gtpbp10
Atxn7l3	Ubald2
Ptpn9	Cspp1
Smim11	Tigd2
Zufsp	Gm10548
Ift81	Txn2
Entpd7	Rrp12
Trim12c	Fam98a
Dctn5	Triap1
Cst7	Mcph1
Gm13826	Ier5
Asb6	Hjurp
2010003O02Rik	Cpsf6
Parp11	Ece2
Gsto1	Tfip11
Ccdc90a	Ccdc47
Ptpn18	D2Wsu81e
D030028A08Rik	Rftn1
Ncoa2	Clp1
Tbce	Art2a-ps
1700008J07Rik	Cops7a
Ubald2	Zfp771
Cspp1	Tug1
Tigd2	Dcp1a
Gm10548	E130008D07Rik
Txn2	Gnb1
Rrp12	Gstt2
Fam98a	Ccdc125
Triap1	Ndufs6
Mcph1	Ino80e
Ier5	Copb2
Hjurp	BC024386
Cpsf6	Psat1
Ece2	Psme3
Tfip11	Hdhd3
Ccdc47	Ebpl
D2Wsu81e	Cd79a
Rftn1	Elac1
Clp1	Sbds
Prdm8	Daxx
Pgam2	Tspyl2
Cops7a	Ctnnb1
Zfp771	Prpf4b
Tug1	Tagap
Dcp1a	Acvr1b
E130008D07Rik	Ptov1
Gnb1	N6amt1
Gstt2	Mis12
Ccdc125	E130012A19Rik
Ndufs6	Slc9b2
Ino80e	Fnip1
Copb2	Trib3
BC024386	Pcbp1
Psat1	Svil
Psme3	Mier1
Hdhd3	Epg5
Ebpl	N4bp2l2
Cd79a	Dnaaf2
Gm8989	Cd84
Elac1	Pde11a
Sbds	Tacc1
Trove2	Krt10
Daxx	Hint2
Tspyl2	Atrip
Ctnnb1	Thoc3
Prpf4b	Hint3
Tagap	Cbx7
Acvr1b	Tmem194
Ptov1	Pycr1
N6amt1	Polr2a
Mis12	4930431F12Rik
Fnip1	Rprd1b
Trib3	L3mbtl2
Pcbp1	Rassf2
Svil	Strap
Mier1	Ikbke
Epg5	Cyth1
N4bp2l2	2410127L17Rik
Dnaaf2	Crbn
Cd84	Chmp6
Nrg4	Sh3kbp1
Tacc1	Bet1
4933408N05Rik	Kdsr
Atrip	Usp11
Thoc3	Haus7
Zfp438	Pex11c
Hint3	Nutf2
Cbx7	Gadd45b
Tmem194	Atp6v0a1
Pycr1	Cox10
Polr2a	Pfdn2
4930431F12Rik	Jund
Rprd1b	Ulk1
L3mbtl2	A630001G21Rik
Rassf2	Rnh1
Strap	Mrps31
Ikbke	Syne3
Cyth1	Ifi27l1
2410127L17Rik	S100a13
Crbn	Haus2
Chmp6	Acad12
Sh3kbp1	Zfp606
Bet1	Ufd1l
Kdsr	Prkab1
Usp11	Ap2m1
Haus7	Supt16
Pex11c	Nmnat3
Iqcd	Snx2
Nutf2	Ttc32
Gadd45b	Polr1d
D930015M05Rik	Papd5
Hdac9	BC025920
1700012D14Rik	Etv3
Atp6v0a1	Pes1
Cox10	Wbscr27
Pfdn2	Il4ra
Jund	Skiv2l
Ulk1	Trim37
A630001G21Rik	Zfp526
Rnh1	Klf9
Mrps31	Fbxw11
Syne3	Ppib
Ifi27l1	Pitpnm1
S100a13	Atxn10
Haus2	Katna1
Acad12	Airn
Zfp606	Stk10
Ufd1l	Cdadc1
Prkab1	Prdx2
Ap2m1	Nat10
Supt16	Sap30l
Snx2	Gzmb
Ttc32	Idua
Polr1d	Cwc27
Vpreb3	Lpar6
Papd5	Gle1
BC025920	Dvl1
Etv3	Mcl1
Pes1	Prmt1
Il4ra	Uevld
C030013G03Rik	Por
Skiv2l	Sirt1
Trim37	Nt5m
Zfp526	Gins3
Fbxw11	Dnajc13
Ppib	Grwd1
Pitpnm1	Chka
Atxn10	1600002K03Rik
Katna1	Ptger1
Stk10	Hmgn5
Cdadc1	Rnf185
Prdx2	Cercam
Nat10	Clasp1
Sap30l	Narf
Idua	Scp2
Cwc27	Mapk3
Lpar6	Syvn1
Gle1	Pfkfb3
Dvl1	Hsp90b1
Mcl1	Paxip1
Prmt1	Nnt
Uevld	Cbr4
Por	Emc9
Sirt1	Phf5a
Nt5m	BC065397
Gins3	Ddx5
Dnajc13	Arf4
Fam163b	Rplp0
Grwd1	Fbxl22
Chka	Calcrl
1600002K03Rik	2210404O07Rik
Ptger1	Ivd
Hmgn5	Akap10
Rnf185	Rabgef1
Cercam	Rpl39
Clasp1	Gstk1
Narf	Nabp2
Scp2	Agap3
Mapk3	Xpo6
Syvn1	Mrps7
Pfkfb3	Vim
Hsp90b1	Pla2g4c
Paxip1	Hpgds
Nnt	Upf3b
Car5a	Wdr31
Cbr4	Casc5
Emc9	Flot2
4930528A17Rik	Fignl1
Phf5a	Irak1bp1
BC065397	1110038B12Rik
Ddx5	Arhgap27
Arf4	Hyou1
Rplp0	Psmb5
Calcrl	A430107P09Rik
2210404O07Rik	Ankra2
Myl4	4930430F08Rik
Ivd	Spata13
Akap10	Eri1
Rabgef1	Gps2
Rpl39	Slc25a13
A930013F10Rik	Gch1
Nabp2	Arhgef7
Pcdhb18	Zfp369
Agap3	Foxk1
Xpo6	Hcst
Mrps7	Cep78
Vim	2310008H09Rik
Pla2g4c	Lsm2
Hpgds	Abhd12
Plaur	Il1f9
Upf3b	Krit1
Casc5	Tmem161a
Fignl1	Peli1
Ccdc171	Arfip1
Tgfb3	Gm14124
1110038B12Rik	Heatr5b
Otud3	Smarcc2
Arhgap27	Ebna1bp2
Hyou1	Ccdc142
Psmb5	Traf5
A430107P09Rik	Xbp1
Ankra2	Ktn1
4930430F08Rik	Ntpcr
Spata13	Pros1
Eri1	Sertad3
Gps2	Ptbp2
Gch1	Dpp9
Arhgef7	Birc2
Zfp369	Armc9
Foxk1	Zdhhc7
Hcst	Pnrc2
Cep78	Snrnp25
2310008H09Rik	Ccni
Rab3il1	Shoc2
Lsm2	Cpne9
Abhd12	Ndfip1
Il1f9	Spc24
Shc4	Zfp623
Krit1	Zmat3
Tmem161a	Ssb
Peli1	Alcam
Arfip1	Atxn3
Gm14124	Kif18b
Heatr5b	St8sia4
Smarcc2	Gtpbp3
Ebna1bp2	Fars2
Ccdc142	Snhg7
1700123I01Rik	Ube2v2
Icosl	Arhgef4
Xbp1	Urb2
Ktn1	Csnk2a1
Ache	Mettl1
Ntpcr	Tmem70
Pros1	Mfge8
Sertad3	Prkd3
Ptbp2	Sh3bgrl3
Dpp9	Nono
Birc2	Elmo2
Armc9	Gid8
Zdhhc7	Zbed6
Pnrc2	Dhx34
Gpr155	Zfp69
2010107G12Rik	Napa
Snrnp25	Stt3b
Ccni	Ttc4
Shoc2	Agfg2
Cpne9	Alox8
Ndfip1	Tmem214
Spc24	Atp2b4
Zmat3	Tmem230
Ssb	Zfp131
Gm13290	Rnf149
Atxn3	Zfp583
Kif18b	Gm5523
St8sia4	Zfyve21
Gtpbp3	Smarcd1
Fars2	Apbb3
Snhg7	Zfp598
Ube2v2	2810408M09Rik
Gmpr	Mterfd2
Ddr2	Gpbp1l1
Arhgef4	Oas3
Urb2	Mt2
Csnk2a1	Zfp62
Mettl1	Synj2
Tmem70	Gnptab
Mfge8	Hif1an
Sh3bgrl3	Sumo2
Zfyve28	Ctnna1
Nono	Snapc2
Ppp4r1l-ps	St7l
Elmo2	Arpc5
Gid8	Rpl10
Zbed6	Socs7
Dhx34	H1f0
Zfp69	1810032O08Rik
Napa	H2-M3
Stt3b	Zfp26
Ttc4	Gsn
Agfg2	Rpp21
Alox8	Tyw5
Tmem214	Slc39a11
Atp2b4	Pla2g15
Tmem230	Lrrc61
Clcn2	Ehd1
Zfp131	Ccnd3
Rnf149	Tespa1
Gm5523	Zfp292
Zfyve21	Slc31a2
Smarcd1	Mapkapk2
Apbb3	U2af1
Zfp598	Mrpl23
2810408M09Rik	Azin1
Mterfd2	Exoc7
Mir22hg	Golga4
Gpbp1l1	Plcl2
Oas3	Mthfr
Mt2	Map2k7
Zfp62	Serac1
Synj2	Mettl10
Gnptab	Cers2
Hif1an	Lair1
Sumo2	1810013L24Rik
Ctnna1	Ogfod3
Snapc2	Impdh1
St7l	Rbm15b
Arpc5	Psap
Rpl10	Prr13
Socs7	Alkbh2
H1f0	Slx4
1810032O08Rik	Psmd3
H2-M3	Tra2b
Zfp26	Bcl3
Lrrc4	Fut8
Gsn	Grasp
Rpp21	Actr3
Tyw5	Gm14306
Slc39a11	Cog3
Pla2g15	Epsti1
Lrrc61	Vti1b
Ehd1	Klhl17
Ccnd3	Copz1
Tespa1	Trdmt1
Zfp292	Tmem9
Slc31a2	Irf8
Mapkapk2	Fam132b
U2af1	Hist1h2bj
Mrpl23	Tfpt
Azin1	Sec62
Exoc7	Zfp446
Golga4	Cdc26
Plcl2	Abcc1
Mthfr	AW209491
4930405A21Rik	Ipo7
Map2k7	Rab1b
Serac1	Mavs
Mettl10	Ccs
Cers2	Mmachc
Stra8	Cenpq
1810013L24Rik	Nadkd1
Ogfod3	Dgkh
Neurl2	3110052M02Rik
Impdh1	Aip
Rbm15b	Gm20767
Csf2rb2	Ikbkg
Psap	Telo2
Prr13	Fiz1
Frs3	Gltp
Alkbh2	Rab35
Slx4	Fkbp3
Psmd3	Rpl18
Tra2b	Hgs
Spry4	Rfc5
Fut8	Odf2l
Egr2	Lphn1
Grasp	Slc25a44
Actr3	Zkscan1
Gm14306	Gm9855
Cog3	Rce1
Epsti1	Pafah1b2
Vti1b	B4galt7
Klhl17	Atn1
Tnfaip3	Spice1
Copz1	Acox1
Trdmt1	Zfp960
Tmem9	Cd7
Irf8	Cln5
Tfpt	Deb1
Sec62	Vkorc1
Zfp446	Specc1
Cdc26	Ppp2r2a
Abcc1	Mprip
AW209491	Pwwp2a
Ipo7	Mef2a
Rab1b	9330151L19Rik
Mavs	Rad9b
Ccs	Xrcc2
Mmachc	Ovca2
Cenpq	Farp2
Nadkd1	Uckl1
Dgkh	Dclre1c
3110052M02Rik	Fxr1
Aip	Endog
Ccdc144b	Eif3i
Gm20767	Atp6v1c1
Ikbkg	Ttc21b
Telo2	Slc20a2
Fiz1	Brf1
Gltp	Wdr18
Ttc16	Polb
Rab35	Cep120
Fkbp3	Bzw1
Rpl18	5330426P16Rik
Hgs	Apc
Rfc5	Mrpl15
Odf2l	Akap9
Lphn1	Hic1
Slc25a44	Atg9a
Zkscan1	Rapgef6
Gm9855	Gls2
Mei4	Serbp1
Rce1	Kptn
Pafah1b2	G530011O06Rik
B4galt7	Ccl4
Atn1	Bcas2
Spice1	Zfp707
Acox1	Cd101
Zfp960	Zscan12
Cln5	Cep110
Deb1	Tpm4
Vkorc1	Tmed1
Specc1	H2-Q4
Ppp2r2a	Diablo
Mprip	Kctd20
Pwwp2a	Nab1
9330151L19Rik	Rpgr
Stac2	Syap1
Rad9b	Recql4
Xrcc2	Cyp2j13
Ovca2	Mon1a
Farp2	Adrm1
Uckl1	Comtd1
Dclre1c	Snapin
Fxr1	Znrd1
Endog	Pcca
Eif3i	Ddx59
Atp6v1c1	Usp40
Slc20a2	Frrs1
Brf1	Klf3
1190005I06Rik	Isg20l2
Wdr18	Serp2
Pik3ap1	Atg4a
Polb	Ikzf2
Cep120	Prkcq
Bzw1	Rab9
5330426P16Rik	Ireb2
Apc	1600014C10Rik
Mrpl15	Cacnb1
Akap9	9130023H24Rik
Atg9a	Uck2
Rapgef6	Tmed9
Gls2	Fam214a
Serbp1	Gstm4
Kptn	Clptm1l
G530011O06Rik	Lcn4
Bcas2	Slc35b4
Zscan12	Mob1a
Cep110	Ergic1
Tpm4	Rps11
Tmed1	5430416N02Rik
H2-Q4	Ampd2
Diablo	Gm20300
Kctd20	Gsk3b
9430018G01Rik	Mvb12a
Cdc42ep2	Slc25a36
Nab1	Mis18bp1
Syap1	Pml
Recql4	Cdip1
Cyp2j13	Vbp1
Mon1a	Dcaf13
Adrm1	Acd
Comtd1	Gm17644
Snapin	Sptlc1
Znrd1	Gpr89
Pcca	Spryd7
Ddx59	Ifngr1
Usp40	Rab4b
Frrs1	Mroh1
Klf3	5730577I03Rik
Isg20l2	Zgpat
Atg4a	Herpud1
Rab9	Plgrkt
Ireb2	Vrk2
1600014C10Rik	Naaa
Cacnb1	Wipf1
9130023H24Rik	Icam1
Uck2	Rqcd1
Tmed9	Chst11
Fam214a	Btd
Gstm4	Orai3
Clptm1l	Gimap3
Gm7444	Sars2
Slc35b4	Rbx1
Cd248	Brix1
Mob1a	Tm9sf1
Ergic1	Gm14492
Rps11	Usp6nl
5430416N02Rik	Taf9
Ampd2	OTTMUSG00000016609
Gm20300	Cyb561d2
Gsk3b	Tsc1
Mvb12a	P2ry10
Slc25a36	Wdr62
Peg13	Zc3hc1
Mis18bp1	Huwe1
Pml	Snx25
Cdip1	Ddx51
Vbp1	Aars2
Dcaf13	Prrg4
Acd	Akr1a1
Gm17644	Ccdc6
Sptlc1	Polr3f
Gpr89	Ndufs3
Spryd7	Gpd1l
Ifngr1	Mcm4
Rab4b	Gm20187
Mroh1	Sec11c
5730577I03Rik	Glipr2
Zgpat	Ncf1
Herpud1	Eif4h
Plgrkt	Rfesd
Vrk2	Snx19
Naaa	Pde4dip
Wipf1	Rhog
Icam1	Rpl31
Rqcd1	Efr3a
Btd	Rinl
Orai3	Exosc8
Gimap3	Siva1
Sars2	Dusp11
Rbx1	Klhdc4
Brix1	Gmeb1
Tm9sf1	Egfl7
Gm14492	Gpr160
Usp6nl	Bckdha
Mex3d	Sars
Taf9	Fam160b2
OTTMUSG00000016609	1810026J23Rik
Cyb561d2	Man1b1
Tsc1	Idh1
Wdr62	Zfp459
Zc3hc1	Unc119
Huwe1	H13
Snx25	Faim
Ddx51	Rps24
Aars2	Atpbd4
Akr1a1	Mis18a
Ccdc6	Sdhaf1
Dmrt3	Mrpl20
Polr3f	Gmds
Ndufs3	Spg11
Gpd1l	Acot2
Mcm4	Sema4b
Gm20187	Hnrnpr
Sec11c	Slc9a8
Glipr2	Zc3hav1
Ncf1	Vrk1
Eif4h	Phf8
Rfesd	Serpine2
Snx19	Tprgl
Pde4dip	Zfp266
Rhog	Ncor1
Rpl31	Tnfrsf21
Efr3a	Slmo2
Trip6	Ska1
Rinl	Pus3
Exosc8	Fry
Siva1	Exoc3l
Dusp11	Ccm2
Klhdc4	Armc6
Gmeb1	Mgat4a
Egfl7	St3gal4
Bckdha	Nucb2
Gm13154	Gm20337
Vwa7	Kctd5
Sars	Fam134c
Fam160b2	Pi15
1810026J23Rik	Pabpn1
Man1b1	Mtrf1
Idh1	Xrn2
Zfp459	Dtx3
Unc119	Tfdp1
H13	Rpa2
Faim	Tmem50b
Bend6	Aldh9a1
Rps24	Fbln2
Atpbd4	Nop58
Mis18a	Xpo4
Sdhaf1	Pbrm1
Mrpl20	Gatad2a
Gmds	Brms1
Spg11	6430571L13Rik
Acot2	Helz
Sema4b	Chmp5
Hnrnpr	Mybl2
Slc9a8	Mir466i
Zc3hav1	Spata5l1
Vrk1	Med29
Phf8	Lins
Tprgl	Limd1
Zfp266	I730030J21Rik
Ncor1	Prps2
Slmo2	Wbp1
Ska1	Nsun5
Pus3	Tcp11l2
Fry	Tcof1
Exoc3l	Wdr44
Il6ra	Supv3l1
Ccm2	Ipmk
Armc6	Reep4
Mgat4a	Arsb
St3gal4	Slc39a6
Nucb2	Milr1
Gm20337	Repin1
Kctd5	Ndufaf5
Fam134c	1200014J11Rik
Pi15	Phtf2
Pabpn1	Mast3
Mtrf1	Pkp4
Xrn2	Arhgef39
Dtx3	Pef1
Tfdp1	Wars
Rpa2	Mmgt1
Tmem50b	Ppme1
Aldh9a1	Topors
Nop58	4933426M11Rik
Xpo4	Cdkn2c
Pbrm1	Gng5
Gatad2a	Lims1
Brms1	Slc25a22
Helz	4930526I15Rik
Clstn3	Dnajb6
Chmp5	Rcor1
Mybl2	Mrgpre
Stxbp1	Cdk12
Spata5l1	Gnai2
Med29	Uba1y
Lins	Wwox
Limd1	Tbc1d23
Zc2hc1a	Poli
Prps2	Pisd-ps2
Wbp1	Cep192
Nsun5	Slu7
Tcp11l2	Rps18
Tcof1	Hist1h3i
Nlrp10	Pdxp
Wdr44	Adat3
Supv3l1	Malt1
Ipmk	Dhcr24
Reep4	Slc25a45
Rasal1	Nfkbid
Slc39a6	Mphosph6
Milr1	Lcor
Repin1	Stat3
Ndufaf5	Pagr1a
1200014J11Rik	Lhpp
Phtf2	Coq9
Mast3	Atp5a1
Pkp4	Pik3r2
Arhgef39	Nat9
Pef1	Polq
Wars	Hist1h2bl
Mmgt1	Rsph3b
Ppme1	Ptpn3
Topors	Nfkbiz
4933426M11Rik	Tob2
Cdkn2c	Aldh2
Gng5	Ywhah
Lims1	Nsmaf
Slc25a22	Prelid1
4930526I15Rik	Mcm3ap
Dnajb6	Maged2
Rcor1	Acp5
Mrgpre	Mtbp
Cdk12	Pih1d1
Gnai2	4931406H21Rik
Uba1y	Fdx1l
Wwox	Fam83a
Tbc1d23	Tipin
Poli	Cep85
4933436C20Rik	Mrpl51
Prob1	Actr3b
Pisd-ps2	Pigh
Cep192	Jak3
Slu7	Arih2
Efcab9	Commd4
Cdkl4	Ap1b1
Rps18	Aim1l
Pdxp	Cul9
Adat3	Gtf3c5
Malt1	Cdca3
Dhcr24	Spata2
Phldb1	Arpc1a
Slc25a45	Dyrk4
Nfkbid	Pik3c2a
Mphosph6	BC027231
Lcor	Dram2
Stat3	Supt7l
Pagr1a	Nup50
Lhpp	Rap1a
Coq9	Gm20324
Atp5a1	Cd8a
Tmem150a	0610039K10Rik
Pik3r2	Hat1
Nat9	Cenpn
Polq	Tmco4
Hist1h2bl	Lmnb2
Rsph3b	Daglb
Ptpn3	Fam117a
Nfkbiz	Cdc27
Tob2	Hist1h2bc
Aldh2	Prss16
Ywhah	Atg13
Nsmaf	Mettl9
Prelid1	Psph
Mcm3ap	Gm11346
Acp5	Irf5
Mtbp	Uqcr11
Pih1d1	Zfp248
4931406H21Rik	Cox11
Fdx1l	Arih1
Fam83a	Hist1h4m
Tipin	Gm3435
Cep85	Kat2a
Mrpl51	Ppp1r12b
Slc38a8	Anapc10
Pigh	Txndc5
Jak3	Klhl2
Arih2	Invs
Commd4	5730408K05Rik
Ap1b1	Camk1d
Aim1l	Mbd5
Gtf3c5	Psmf1
Cdca3	Cdon
Spata2	Tlr2
Arpc1a	Strn4
Dyrk4	Dnph1
Pik3c2a	Ing4
BC027231	Vps41
Ppm1e	Etohi1
Dram2	Zfyve19
Supt7l	Chd6
Nup50	Diap2
Rap1a	Map1lc3b
Gm20324	Metap1
0610039K10Rik	Slc35a2
Rhbdl2	Chd3
Hat1	Nudt8
Cenpn	Rgs1
Tmco4	Rictor
Lmnb2	Ints5
Daglb	Polr2i
Fam117a	Pigv
Cdc27	4922501C03Rik
Hist1h2bc	1700113A16Rik
Atg13	Adam17
Mettl9	Ldhb
Psph	Rarg
Gm11346	Hnrnpk
Irf5	Ust
Uqcr11	Tmem63a
Zfp248	Slc25a29
Cox11	Txndc11
Gm4890	Zfp579
Arih1	Zmiz2
Hist1h4m	Rrp1b
Gad1	Slc35b1
Gm3435	Ppp4c
Kat2a	Pop1
Ppp1r12b	Polr2h
Anapc10	Hist1h4d
Txndc5	Glt25d1
Klhl2	Klc3
Invs	Ube2e3
5730408K05Rik	Rhobtb2
Mbd5	Fbxo48
Psmf1	Pdf
Cdon	Psmd2
Strn4	Drosha
Dnph1	Stx4a
Ing4	C230052I12Rik
Vps41	Gmfb
Etohi1	Hmgb3
Snora52	Klc4
Zfyve19	Wrap53
Chd6	Trp53bp2
Map1lc3b	Lgals4
Metap1	Ttll4
Slc35a2	Cdc25a
Chd3	Zbtb45
Spsb2	Golim4
Nudt8	Stk4
Rictor	Yipf5
Ints5	Emd
Polr2i	Mta1
Pigv	Tmem127
4922501C03Rik	Rgs12
1700113A16Rik	Zfp322a
Adam17	Aaas
Hnrnpk	Nthl1
Tmem63a	Top3b
Slc25a29	Mir703
Txndc11	Tyms-ps
Zmiz2	Uba5
Rrp1b	Slc16a5
Slc35b1	Yif1a
Ppp4c	Tbc1d17
Pop1	Fbln1
Polr2h	Arl6ip1
Letm2	Il2rg
Hist1h4d	Mrpl4
Glt25d1	Fam105a
Ube2e3	Tubgcp5
Rhobtb2	Gtf3c2
Fbxo48	2300009A05Rik
Pdf	Scamp1
Psmd2	Gm10389
Drosha	Mtm1
Stx4a	Prpf6
C230052I12Rik	Foxj2
Gmfb	Asl
B930059L03Rik	Fchsd1
Hmgb3	Timeless
Zeb2	Ccnj
Klc4	Rps6kb2
Wrap53	Mark2
Trp53bp2	Cisd2
Lgals4	Stx2
Ttll4	Cmc2
Cdc25a	Fyb
Zbtb45	Mlycd
Golim4	Pnn
Stk4	Tmem238
Yipf5	Map3k3
Emd	Yipf1
Mta1	Bfar
Lmo2	Polr1e
Tmem127	Nup133
Rgs12	H2afz
Zfp322a	Zer1
Aaas	2610301B20Rik
Nthl1	Rdh1
Top3b	Cd82
Mir703	Erap1
Uba5	Ankle1
Slc16a5	Zfand4
Yif1a	Commd8
Tbc1d17	St7
Arl6ip1	Idh2
Il2rg	Tdrd3
Mrpl4	H2-T22
Fam105a	Hspbap1
Tubgcp5	Zfp445
Tmem67	Rpn1
Gtf3c2	Zfp866
2300009A05Rik	Lepr
Gm10389	Cd38
Mtm1	Ctss
Prpf6	Tmem101
Foxj2	Pcmtd2
Asl	Ctsz
Rundc3a	Rela
Fchsd1	Ppp1cb
6430550D23Rik	Mrpl44
Timeless	Myd88
Ccnj	Slc7a5
Rps6kb2	B2m
Mark2	Cox6a1
Cisd2	Aprt
Stx2	Cyc1
Cmc2	Btbd8
Mlycd	Setd2
Pnn	Prrc2b
Tmem238	Cstf2
Map3k3	Ncapd3
Yipf1	Rpl5
1700028I16Rik	Prkab2
Gm15880	Echdc2
Bfar	Vamp8
Polr1e	Ppt2
1700052K11Rik	Actg1
Nup133	Cep89
H2afz	Sgcb
Zer1	A130049A11Rik
2610301B20Rik	Znhit1
Rdh1	Gemin4
Erap1	Ptp4a3
Ankle1	Hcfc2
Zfand4	Tep1
Ttyh2	Acad9
Commd8	Rrp1
St7	Sft2d1
Idh2	Rhno1
Katnal1	Fam53b
Tdrd3	Mtap
H2-T22	Gnb1l
Hspbap1	Nup214
Zfp445	Aarsd1
Rpn1	Haus6
Zfp866	Ndufb11
Lepr	Ctse
Cd38	Sgta
Ctss	Rps6ka4
Tmem101	Cks2
Pcmtd2	Uggt1
Ctsz	Cir1
Rela	Idnk
Ppp1cb	Atp6v1g2
Sh3tc1	AI480653
Mrpl44	Kif1c
Myd88	Arhgap9
3200001D21Rik	Ubr4
Slc7a5	Cep97
B2m	Zcrb1
Cox6a1	Gpr132
Nrxn2	Sbno2
Aprt	Snx12
Cyc1	Zfp335
Btbd8	Rnf38
Sash1	Abhd6
Setd2	Nipa2
Prrc2b	Atp5g2
Cstf2	Tm2d3
Ncapd3	Pik3ca
Rpl5	Phf2
Nfia	Srp54b
Il5ra	Cc2d1a
Zfp94	Dhrs7
Prkab2	Ascc3
Vdr	Lsm7
Pianp	Xrcc6bp1
Asb17	Znrd1as
Vamp8	Phc3
Ppt2	Gpt2
Actg1	2210016F16Rik
Cep89	Med19
Nav2	Spag1
Sgcb	Rtn3
A130049A11Rik	Rab3ip
Znhit1	U2af2
Gemin4	Zbtb33
Ptp4a3	Pgam5
Hcfc2	Trim11
Tep1	Abi1
Acad9	Gramd1a
Rrp1	Shcbp1
Sft2d1	Tma16
Rhno1	Fbxo8
Fam53b	Mpg
Gnb1l	Cbx3
Nup214	Irf2bp1
Aarsd1	Nedd4l
Ttbk2	Timm8b
Haus6	Cc2d1b
Ndufb11	Gpatch2
Ctse	Ccdc64
Sgta	Csde1
Rps6ka4	Ubn2
Cks2	Fhl2
Uggt1	Bola3
Cir1	Mrpl28
Idnk	Mterf
Atp6v1g2	Zc3h4
AI480653	Rpl37a
Kif1c	Tsg101
Arhgap9	Fbxo30
Ubr4	Nrd1
Cep97	Fam76b
Zcrb1	Rbm4b
Gpr132	Rpl34
Sbno2	Gm12505
Snx12	Trim28
Zfp335	Cops5
Trim34b	Dgcr14
Rnf38	Nlrc5
Abhd6	Drg1
Nipa2	Ncstn
Atp5g2	BC029722
Tm2d3	Golga2
Pik3ca	2010300C02Rik
Phf2	Fabp5
Srp54b	Card11
Cc2d1a	Pmpca
Dhrs7	Snhg1
Ascc3	Asah1
Lsm7	Inpp5b
Gm16982	Eml3
Xrcc6bp1	Cflar
Znrd1as	Srgn
Phc3	Ids
Gpt2	Fam83d
Zbtb12	Plk4
Rapgef3	Tjp3
2210016F16Rik	Id2
Med19	Cmah
Spag1	Zfp282
Rtn3	Aven
Rab3ip	Soat1
U2af2	Lcp1
Zbtb33	Plk3
Pgam5	1700030K09Rik
Trim11	2510039O18Rik
Abi1	4930417O13Rik
Gramd1a	Tmem219
Shcbp1	Pet112
Themis2	Cutc
Tma16	Wbp1l
Fbxo8	Sp1
Mpg	Rad18
Cbx3	Wdr73
Irf2bp1	Surf1
Nedd4l	Slc37a1
Timm8b	Syngr2
Cc2d1b	Wdr7
Snx30	Exosc4
Gpatch2	Pafah2
Csde1	1700003M07Rik
Ubn2	1600002H07Rik
Bola3	Ap5z1
Mrpl28	Cradd
Mterf	Dnajb1
Zc3h4	Mmgt2
Rpl37a	Npc1
Tsg101	Gm5860
Fbxo30	Kif14
Nrd1	Bre
Fam76b	Psmc3
Rbm4b	Lrrc8c
Rpl34	Pdk3
Trim28	Cct3
Prr5	Tgtp2
Cops5	Sqstm1
Dgcr14	Pcx
Sox13	Slc9a5
Nlrc5	Antxr2
Drg1	Chchd5
Dhx58	Acpp
Ncstn	Rdh9
BC029722	Slc25a39
Golga2	Fam195a
2010300C02Rik	Brpf3
Card11	Kcnh2
Pmpca	Tex9
Snhg1	Rab18
Asah1	Txnrd1
Inpp5b	Ankrd52
Eml3	Srxn1
Cflar	Tspyl4
Srgn	Zfp825
Ids	Banp
Fam83d	Vcpip1
Plk4	Slc30a4
Tjp3	Pdcd4
Cmah	Emc1
Zfp282	Zmiz1
Fut4	Trim8
Aven	Usp33
Soat1	Slc25a32
Lcp1	Tbp
Plk3	Ska2
1700030K09Rik	Lbh
2510039O18Rik	Alg5
Tmem219	Gpr18
E130018N17Rik	Mrps23
Pet112	Ccnt1
Slc6a9	Tmem50a
Cutc	Ndufa6
Wbp1l	Gm5177
Kctd12	Azi2
Sp1	Tmem2
Rad18	Cox7a2l
Wdr73	Apitd1
Surf1	Ube2cbp
Slc37a1	Zfp637
Rnf151	Nr3c1
Syngr2	Glyctk
Spef2	1110038F14Rik
Wdr7	Tmem199
Exosc4	Rnf121
Pafah2	Cenpi
1700003M07Rik	Fam120a
1600002H07Rik	Sav1
Ap5z1	Ndufc2
Ltbp1	Kpna2
Cradd	Swsap1
Dnajb1	Impad1
Mmgt2	Arid3b
Npc1	Ttll12
Gm5860	Ormdl2
Kif14	Anapc2
Bre	Nefh
Psmc3	Mfsd10
Lrrc8c	Rpusd2
Cox4i2	Myo9a
Pdk3	Prdm4
Cct3	Ccndbp1
Tgtp2	Ubn1
Sqstm1	Hsd17b13
Pcx	Trpm7
Antxr2	Gapdh
Chchd5	Dstyk
Palm	Ech1
Acpp	Atf2
Rdh9	Cwf19l2
Slc25a39	Elp6
Pacsin3	Pms1
Fam195a	Trim59
Brpf3	Nsd1
Gm4907	Hist1h3e
Tex9	6330418K02Rik
Rab18	Taco1
Txnrd1	Rnmt
Csl	Pemt
Slc5a1	Snai3
Ankrd52	Mrp63
BC048644	Mkrn1
Tspyl4	Gtpbp6
Zfp825	Cenpb
Banp	Tbc1d8b
Vcpip1	Esco2
Pdcd4	Exosc9
Emc1	Zfp385a
Ammecr1	Pkn2
Zmiz1	Gm4791
Trim8	Tiparp
Usp33	Ccnf
Scn4a	Zfp217
Slc25a32	Mto1
Cxcr4	Asb2
Rfx8	Rnf135
Tbp	Chuk
Ska2	Prkrir
Lbh	Commd3
Alg5	Snrpd3
Mrps23	Fig4
Ccnt1	Klhl20
Tmem50a	Parp2
Ndufa6	Cep70
Gm5177	Rpf2
Gbgt1	Arfrp1
Azi2	Gm5801
Tmem2	Itga5
Cox7a2l	Dhx8
Apitd1	2610507B11Rik
Ube2cbp	Zdhhc24
Zfp637	Ppp1r3b
Nr3c1	Gm14431
Glyctk	Arhgap12
1110038F14Rik	Zfp280b
Tmem199	Afg3l2
Rnf121	Cpsf1
Cenpi	Sec23b
Fam120a	Dus2l
Sav1	Bod1l
Tmem176b	Gnas
Ndufc2	Rexo4
Kpna2	Usp34
Swsap1	Plcb2
Impad1	Eno3
Arid3b	Celf2
Ttll12	Rbm38
Ormdl2	Pus7
Anapc2	Smyd5
Mfsd10	BC049715
Rpusd2	Rassf7
Myo9a	BC016423
Plekhb1	Tmem189
Prdm4	Zzef1
Ccndbp1	Atad3a
Ubn1	Smarca5
Hsd17b13	Parp16
Trpm7	Gm6498
Gapdh	Msto1
Dstyk	Pla2g6
Ech1	Rnf40
Atf2	Hpcal1
Cwf19l2	Mon2
Elp6	C2cd5
Pms1	Srf
Hist1h3e	Tex2
6330418K02Rik	Mvp
Taco1	Cpsf2
Rnmt	Cog4
Pemt	Hnrnph2
Mrp63	Ero1l
Mkrn1	Ccdc59
Gtpbp6	Ube3b
Cenpb	Gm10069
Tbc1d8b	Slc5a6
Esco2	Zfp51
Exosc9	1500012F01Rik
Zfp385a	Kifc5b
Pkn2	Akt1s1
Gm4791	Tmem41b
Tiparp	Gm4070
Ccnf	Rbm26
Zfp217	Bcl2a1b
Mto1	Cops8
Asb2	Aspscr1
Rnf135	Tshz1
Chuk	Rpl23
Prkrir	Cd55
Zfp872	Mfap1b
Gm684	Dennd4a
Commd3	Gmppa
Snrpd3	Sdf2l1
Fig4	Fubp3
Klhl20	Pilrb1
Parp2	Wiz
Rpf2	Pwp1
Arfrp1	Dnajc8
Gm5801	Thtpa
Dhx8	Pitrm1
Myo6	Smg9
2610507B11Rik	Aoc2
Zdhhc24	Tnip1
Gm14431	Mipep
Arhgap12	Slc2a8
Zfp280b	2810013P06Rik
Afg3l2	Nolc1
Cpsf1	Tmem14c
Zfp647	Dctn1
Sec23b	Paip2b
Dus2l	Atad2
Dntt	Dusp2
Bod1l	Cmss1
Gnas	Lonrf1
Rexo4	Ddx1
Jup	Vav1
Armc3	Arhgap17
Usp34	Rrm2b
Plcb2	Fibp
Eno3	Utp18
Celf2	Zfp953
Dlx1	Trmt44
Rbm38	Msi2
Pus7	Dos
Smyd5	Cd2bp2
Rassf7	E430025E21Rik
BC016423	Fbxw8
Tmem189	Uqcrq
Zzef1	2610020C07Rik
Atad3a	Clcn4-2
Smarca5	Vps25
Rab40c	2810408I11Rik
Parp16	Dync1li1
Gm6498	Eif3f
Msto1	Nap1l1
Pla2g6	Sgsm2
Hist1h2ac	Khdrbs1
Gm5934	4833419F23Rik
Rnf40	Gadd45gip1
Hpcal1	Grpel1
2700070H01Rik	Eea1
Mon2	Mpp7
C2cd5	Tpst2
Srf	Trappc10
Tex2	Fbxl12
Cpsf2	Noc2l
Cog4	Senp2
Hnrnph2	Pum1
Ero1l	Cul2
Ank1	Mgat5
Ccdc59	Cast
Ube3b	Kdm6a
Slc5a6	Mtmr1
Rnf11	Coq3
Zfp51	Abcb1b
1500012F01Rik	Rfx7
Kifc5b	Slc15a4
Akt1s1	Exoc8
Mpl	Ssna1
Tmem41b	Kdm4c
Gm4070	Zmynd19
Rbm26	Git1
Glb1l	Fbxl6
Cops8	Pigyl
Aspscr1	Adprhl2
Tshz1	Vps33b
Rpl23	Gpr137b-ps
Mfap1b	Bud13
Dennd4a	Krr1
Gmppa	Ypel3
Cspg4	Cd300lf
Sdf2l1	Aldh16a1
Fubp3	Arpc2
Wiz	Rgcc
Pwp1	Rnf4
Dnajc8	Bloc1s1
Thtpa	Gbp3
Pitrm1	Birc5
Smg9	BC017158
Aoc2	Mettl7a1
Sepn1	Dcaf15
Tnip1	Aff3
Mipep	Rin3
Slc2a8	Dlg1
2810013P06Rik	Tsacc
Nolc1	Fam20b
Tmem14c	Them4
Dctn1	Hnrpdl
Paip2b	Mllt3
Atad2	Zc3h12d
Dusp2	Gm16973
Cmss1	Fam46c
Lonrf1	Pabpc4
Pllp	Ptrh2
Ddx1	9230114K14Rik
Vav1	Cbx6
Arhgap17	Styx
Rrm2b	Lin9
Fibp	Mad2l1
Utp18	Elovl6
Zfp953	Zfp781
Trmt44	1810043G02Rik
Msi2	Galnt2
Dos	Pdzk1
Cd2bp2	Gimap6
E430025E21Rik	Ssh3
Uqcrq	Zfp219
2610020C07Rik	Magohb
Clcn4-2	Fam63b
Vps25	Aar2
2810408I11Rik	Tsr3
Dync1li1	Zfp160
Eif3f	Zmym1
Nap1l1	Ilk
Sgsm2	Lyrm7
Khdrbs1	Med10
Gpr84	Sugt1
Gadd45gip1	Wdr81
Grpel1	Zdhhc3
5031425F14Rik	Dleu2
Tctn1	Crybg3
Eea1	Dlat
Mpp7	Rngtt
AI607873	Ldb1
Gm21319	Cd200
Tpst2	Nmrk1
Trappc10	Tmem206
Lyn	Rpl23a
Fbxl12	Eif2c3
Noc2l	Aldh7a1
Senp2	Mtx1
Pum1	Gm5617
Cul2	Rfc2
Mgat5	Snrpe
Cast	Zfp593
Galnt14	Pskh1
Kdm6a	Kansl3
Gm13276	2610019F03Rik
Macrod1	2310061I04Rik
Mtmr1	Sh3bp5l
Coq3	Esf1
Abcb1b	6820431F20Rik
Rfx7	Tchp
Slc15a4	Map3k2
Exoc8	Smcr7
Ssna1	Samsn1
Kdm4c	Mcmdc2
Zmynd19	Gnpnat1
Git1	Smarce1
Fbxl6	Prdm15
Pigyl	Xpo1
Adprhl2	Ist1
Vps33b	Slfn5
Bud13	Mkl2
Krr1	Gm8234
Ypel3	Wdr35
Cd300lf	Limd2
Aldh16a1	Epm2aip1
Ifi204	Tmem88
Arpc2	Snx9
Rnf4	Pdpr
Bloc1s1	Trip13
Gbp3	Nme1
Birc5	Chrac1
BC017158	Abcg2
Car9	Stradb
Mettl7a1	Slc25a11
[truncated: 8,659 more rows]
