# Supplementary material for: A microfluidic platform enabling single-cell RNA-seq of multigenerational lineages
Source: Nat Commun. 2016 Jan 6;7:10220. doi: 10.1038/ncomms10220 (PMC4729820; doi:10.1038/ncomms10220)
Supplement: Supplementary Data 2 — Subset of genes with cell cycle-related gene annotation used for comparison of Euclidean distances between cell pairs for CD8+ T cells (688 genes). The list was compiled as described in Buettner et al. [file ncomms10220-s3.xlsx]

## Sheet: Supp. data 2 
Genes with cell cycle-related gene annotation (CD8+ T cells)
1700066M21Rik
2610002M06Rik
4930427A07Rik
Abcc5
Acsl3
Actr8
Adck2
Agfg1
Ahctf1
Akirin2
Alkbh7
Anapc1
Anapc10
Anapc11
Anapc13
Anapc15
Anapc16
Anapc2
Anapc4
Anapc5
Anapc7
Ankle2
Ankrd10
Ankrd54
Anln
Anp32e
Anxa11
Aoc2
Ap3d1
Ap4b1
Apex2
Apitd1
Appl1
Appl2
Arglu1
Arhgef2
Arl2
Arl3
Arl6ip1
Arl6ip6
Arl8a
Arl8b
Arpp19
Asf1b
Aspm
Asun
Atad2
Atl2
Atm
Atrip
Aurka
Aurkb
Avpi1
Axl
B4galt1
BC005624
Banp
Bard1
Bccip
Becn1
Bin3
Birc2
Birc5
Birc6
Bivm
Blcap
Bod1
Bora
Brca1
Brca2
Brd7
Brd8
Brwd1
Bub1
Bub1b
Bub3
C330027C09Rik
Cables2
Cacul1
Calm1
Calm2
Calm3
Carhsp1
Casc5
Casp2
Casp3
Casp8ap2
Cast
Ccar1
Ccdc107
Ccdc14
Ccdc84
Ccna2
Ccnb1
Ccnb2
Ccnd2
Ccnd3
Ccndbp1
Ccne1
Ccne2
Ccnf
Ccng1
Ccng2
Ccnh
Ccnk
Ccnt1
Ccny
Ccpg1
Cd2ap
Cd97
Cdc123
Cdc14a
Cdc16
Cdc20
Cdc23
Cdc25a
Cdc25b
Cdc25c
Cdc26
Cdc27
Cdc34
Cdc45
Cdc5l
Cdc6
Cdc7
Cdc73
Cdca2
Cdca3
Cdca5
Cdca7
Cdca7l
Cdca8
Cdk1
Cdk11b
Cdk2
Cdk4
Cdk5
Cdk6
Cdk7
Cdkn1a
Cdkn1b
Cdkn2aip
Cdkn2c
Cdkn2d
Cdkn3
Cdr2
Cdt1
Cenpc1
Cenpe
Cenpl
Cenpn
Cenpq
Cenpt
Cenpv
Cenpw
Cep164
Cep250
Cep55
Cep63
Cep70
Cep76
Cetn2
Cetn3
Cgrrf1
Chaf1a
Chaf1b
Chd4
Chek1
Chek2
Chfr
Chmp1a
Chmp3
Chtf18
Chtf8
Cinp
Cit
Ckap2
Ckap2l
Ckap5
Cks1b
Cks2
Clasp1
Clasp2
Clspn
Cntrob
Coq6
Cpne8
Crebzf
Csnk1a1
Csnk2a1
Csnk2a2
Ctcf
Ctdp1
Ctnna1
Cul4b
Cul7
Dbf4
Dcaf7
Dclre1a
Dctn3
Dctpp1
Ddit3
Ddit4
Ddx11
Ddx58
Depdc1b
Dhx8
Dis3l2
Dlgap5
Dmtf1
Dnajb1
Dnajb6
Dnajb9
Dnajc3
Dnmt3b
Donson
Dscc1
Dsn1
Dusp1
Dync1li1
Dynlt3
E2f1
E2f2
E2f3
E2f4
E2f5
E2f6
E2f7
E2f8
E4f1
Ect2
Eid1
Eif5a2
Eng
Ensa
Ep300
Ercc6l
Erh
Esco1
Esco2
Espl1
Exo1
Ezh2
Fam110a
Fam214a
Fam216a
Fam32a
Fam64a
Fam83d
Fancd2
Fanci
Fbxo22
Fbxo31
Fbxo5
Fbxw11
Fen1
Fkbp5
Fopnl
Fosl1
Foxm1
Foxn3
Foxo4
Fzr1
G2e3
Gabarapl1
Gabpb1
Gadd45gip1
Gak
Gas2
Gas2l3
Gclm
Gins2
Gins3
Gmnn
Gnai2
Gnai3
Gnb2l1
Gpsm2
Grpel1
Gse1
Gsg2
H2afx
Hace1
Haus1
Haus2
Haus3
Haus4
Haus5
Haus7
Haus8
Hcfc1
Hells
Herpud1
Hif1a
Hint3
Hist1h1c
Hmg20b
Hmgb2
Hmgcr
Hn1
Hp1bp3
Hrsp12
Hspa4
Ier3
Ier5
Ifit2
Ikzf1
Il7r
Incenp
Ing1
Ing4
Ino80
Inpp5k
Ints8
Iqgap3
Irak1
Ist1
Itgb3bp
Ivns1abp
Jtb
Jun
Junb
Kat2b
Katna1
Katnb1
Kbtbd2
Kctd9
Kdm5b
Kdm8
Khdrbs1
Khk
Kif11
Kif14
Kif18b
Kif20b
Kif23
Kif2a
Kif2c
Kif5b
Klhl21
Klhl9
Knstrn
Kntc1
Kpna2
Larp4
Lats1
Lats2
Lbr
Lig1
Lig3
Lin54
Lin9
Llgl2
Lpp
Lrif1
Lrrcc1
Lyar
Lzts2
Mad1l1
Mad2l1
Mad2l2
Maea
Map3k8
Mapk1
Mapk3
Mapk6
Mapk7
Mapre1
Mapre2
Marveld1
Mastl
Mau2
Mboat1
Mcm2
Mcm3
Mcm4
Mcm5
Mcm6
Mcm7
Mcm8
Mcmbp
Mcts1
Mdc1
Med31
Melk
Mepce
Mgat2
Mis12
Mis18a
Mis18bp1
Mki67
Mlh1
Mnat1
Mnd1
Mplkip
Mrpl41
Msh2
Mtbp
Mzt1
Nab1
Nae1
Nasp
Nbn
Ncapd2
Ncapd3
Ncapg2
Ncaph
Ncoa3
Ndc80
Nde1
Nedd1
Nedd9
Neil3
Nek1
Nek2
Nek4
Nek6
Nek9
Nfe2l2
Nfkb1
Nipbl
Nmb
Npat
Nr4a1
Nsl1
Nsmce2
Nsun2
Nucks1
Nudc
Nuf2
Nup35
Nup37
Nup43
Nus1
Nusap1
Nxf1
Oip5
Opn3
Orc1
Orc3
Pafah1b1
Pak4
Papd5
Papd7
Paqr4
Pard6a
Pbk
Pcbp1
Pced1a
Pcna
Pcnp
Pdcd2l
Pdcd6ip
Pds5b
Pelo
Phf13
Phtf2
Pif1
Pik3c3
Pim2
Pim3
Pin1
Pkmyt1
Pkn2
Pknox1
Plcg1
Plcxd1
Plin3
Plk1
Plk3
Pmf1
Pnn
Poc5
Pogz
Ppm1d
Ppm1g
Ppp1ca
Ppp1cb
Ppp1cc
Ppp1r15b
Ppp2r2d
Ppp6c
Prc1
Prim1
Prkcd
Prpf8
Prr11
Prr5
Psme3
Psmg3
Psrc1
Ptp4a1
Pttg1
Pwp1
Rab11a
Rab11b
Rab11fip4
Rabgap1
Racgap1
Rad17
Rad21
Rad50
Rad51c
Rad54b
Rad54l
Rala
Ralb
Ran
Rangap1
Rassf1
Rassf2
Rb1
Rb1cc1
Rbbp4
Rbbp8
Rbl1
Rbl2
Rbm38
Rcbtb1
Rcc1
Rcc2
Rfc2
Rfc4
Rgcc
Rgs14
Rgs3
Rhno1
Rhoa
Rif1
Rint1
Rnf8
Rprd1a
Rps6ka3
Rps6kb1
Rrm1
Rrm2
Ruvbl1
Sac3d1
Sap30
Sapcd2
Sass6
Scyl1
Sec62
Seh1l
Senp5
Sephs1
Setd8
Setdb2
Sgol1
Sgol2
Sgsm3
Shcbp1
Siah1a
Sik1
Sirt2
Ska1
Ska2
Ska3
Slbp
Slc12a9
Slc25a29
Slc39a10
Slmo2
Smarcb1
Smc1a
Smc2
Smc3
Smc4
Smc5
Smtn
Son
Spag5
Spast
Spc24
Spc25
Spdl1
Specc1l
Spice1
Spin1
Sptbn1
Srd5a1
Srsf3
Srsf5
Ss18
Ssr4
Stag1
Stag2
Stat1
Stat5b
Stil
Stk10
Stk11
Stk17b
Stra13
Strada
Stradb
Suclg2
Suv39h1
Suv39h2
Syce2
Tacc1
Tacc3
Taf1
Tbrg1
Terf1
Terf2
Tet2
Tfdp1
Tfdp2
Thap1
Ticrr
Timeless
Tipin
Tlk1
Tlk2
Tmem138
Tmem2
Tnks
Tob1
Topbp1
Tpm1
Tpx2
Traip
Trim21
Trip13
Troap
Trp53
Trp53bp2
Tsen54
Tsg101
Tspyl2
Ttk
Tubb2a
Tubb4b
Tubd1
Txlng
Txnip
Txnl4b
Tyms
Uba3
Ube2c
Ube2i
Ube2s
Ube2t
Ubl3
Ubr5
Ubr7
Ubxn11
Uhrf1
Uhrf2
Unc5cl
Ung
Upf1
Urgcp
Usb1
Usp1
Usp16
Usp2
Usp22
Usp3
Usp37
Usp8
Usp9x
Vps25
Vps4a
Vps4b
Vrk1
Wapal
Wdr6
Wdr76
Wee1
Wsb1
Wtap
Xpo4
Xpr1
Yeats4
Ywhah
Zc3hc1
Zfp248
Zfp367
Zfp414
Zfp830
Zfyve26
Zmym3
Zmynd19
Zw10
Zwilch
Zwint
