# Supplementary material for: A microfluidic platform enabling single-cell RNA-seq of multigenerational lineages
Source: Nat Commun. 2016 Jan 6;7:10220. doi: 10.1038/ncomms10220 (PMC4729820; doi:10.1038/ncomms10220)
Supplement: Supplementary Data 3 — List of gene ontology terms used to compile a subset of genes relating to T cell activation and function as well as the corresponding gene list (142 genes). This list was used for comparison of Euclidean distances between CD8+ T cell pairs. [file ncomms10220-s4.xlsx]

## Sheet: Supp. Data 3
Gene ontology terms		Compiled gene list
T cell activation	GO:0042110	Abl1
activated T cell proliferation	GO:0050798	Abl2
cytotoxic T cell differentiation	GO:0045065	Ada
T cell mediated cytotoxicity	GO:0001913	Adam17
		Amica1
		Apc
		Atp7a
		Azi2
		B2m
		Batf
		Bax
		Bcl11b
		Bcl2
		Bcl2a1d
		Bcl3
		Blm
		Braf
		Card11
		Cblb
		Ccnd3
		Ccr7
		Cd151
		Cd1d1
		Cd28
		Cd3d
		Cd3e
		Cd48
		Cd86
		Cd8a
		Cdk6
		Chd7
		Ctnnb1
		Ctps
		Ctsc
		Ddost
		Dlg1
		Dnaja3
		Dock2
		Dock8
		Dpp4
		Egr1
		Elf4
		Eomes
		F2rl1
		Fadd
		Fas
		Fkbp1a
		Fut7
		Fyn
		Gadd45g
		Gata3
		Gimap1
		Gzmb
		H2-DMa
		H2-M3
		Hs1bp3
		Hsh2d
		Hspd1
		Icam1
		Ifnar1
		Ikzf1
		Il18r1
		Il7r
		Irf1
		Irf4
		Itgal
		Itgav
		Itgb2
		Itk
		Itpkb
		Jmjd6
		Lck
		Lcp1
		Lef1
		Malt1
		Mink1
		Myh9
		Ncaph2
		Nck1
		Ncor1
		Ncstn
		Nedd4
		Nhej1
		Nkap
		Nlrc3
		P2rx7
		Patz1
		Pknox1
		Ppp3cb
		Prdx2
		Prex1
		Prkdc
		Psen1
		Psen2
		Psmb10
		Ptger4
		Ptpn2
		Ptpn22
		Ptprc
		Rab27a
		Rc3h1
		Rc3h2
		Relb
		Rhoh
		Ripk2
		Ripk3
		Rpl22
		Rps6
		Runx2
		Satb1
		Sema4a
		Serpinb9
		Sla2
		Smad3
		Sp3
		Spn
		Srf
		Stat5a
		Stat5b
		Stat6
		Stk11
		Stoml2
		Stx11
		Tbx21
		Tcf3
		Tcf7
		Tgfb1
		Themis
		Tnfrsf4
		Tnfsf8
		Treml2
		Trp53
		Txk
		Vav1
		Was
		Wwp1
		Xrcc4
		Zap70
		Zbtb1
		Zbtb32
		Zfp36l1
		Zfp36l2
