# Supplementary material for: A microfluidic platform enabling single-cell RNA-seq of multigenerational lineages
Source: Nat Commun. 2016 Jan 6;7:10220. doi: 10.1038/ncomms10220 (PMC4729820; doi:10.1038/ncomms10220)
Supplement: Supplementary Data 4 — Full gene list for CD8+ T cells and L1210 cells ranked by false discovery rate (FDR) values for Mann-Whitney U tests comparing expression level differences between related cell pairs to expression level differences between non-related cell pairs. The lowest FDR values indicate genes that show more transcriptional similarity between related cells than between unrelated cells. Genes with FDR values falling below 0.05 (852 and 653 genes for CD8+ and L1210, respectively) are highlighted in red. Gene ontology terms that are enriched in these gene subsets are listed with their corresponding p values (highlighted in blue). [file ncomms10220-s5.xlsx]

## Sheet: Supp. Data 4
CD8+ Gene list ranked by FDR	FDR		Enriched GO terms	PValue		L1210 gene list ranked by FDR	FDR		Enriched GO terms	PValue
Xist	2.49636e-13		GO:0006412~translation	7.9183e-17		Fth1	4.37246e-18		GO:0051301~cell division	6.50481e-10
Gzmb	6.15426e-12		GO:0002376~immune system process	1.40526e-08		Ftl1	1.43252e-12		GO:0000279~M phase	9.71048e-08
Eif2s3y	4.52955e-11		GO:0006955~immune response	2.48942e-05		Rbm3	2.1671e-11		GO:0007049~cell cycle	1.4593e-07
Vmn2r-ps129	9.9471e-10		GO:0001775~cell activation	2.82192e-05		Kpna2	3.31664e-11		GO:0000087~M phase of mitotic cell cycle	3.23931e-07
Cdkn1a	9.9471e-10		GO:0002682~regulation of immune system process	3.14259e-05		Cotl1	6.3234e-10		GO:0000280~nuclear division	6.09454e-07
Cd8b1	9.9471e-10		GO:0045321~leukocyte activation	0.000104681		Slc25a1	1.6593e-09		GO:0007067~mitosis	6.09454e-07
Ms4a6b	2.18375e-09		GO:0006323~DNA packaging	0.000121587		Hist2h3c2	6.64818e-09		GO:0022402~cell cycle process	7.86473e-07
Rbm3	2.5678e-09		GO:0042110~T cell activation	0.000131799		Tubb4b	4.11763e-08		GO:0048285~organelle fission	1.022e-06
Itgae	5.806e-09		GO:0002684~positive regulation of immune system process	0.000139258		Hist2h3b	4.11763e-08		GO:0022403~cell cycle phase	1.5653e-06
Ly6c2	2.21882e-08		GO:0048518~positive regulation of biological process	0.000177139		Laptm5	1.39209e-07		GO:0007059~chromosome segregation	5.59029e-06
Zbtb32	2.21882e-08		GO:0002699~positive regulation of immune effector process	0.000218208		Vmn2r-ps129	1.78602e-07		GO:0000278~mitotic cell cycle	1.02117e-05
Plac8	2.34017e-08		GO:0048522~positive regulation of cellular process	0.000221523		Atp1b3	1.78602e-07		GO:0006996~organelle organization	1.41308e-05
Rnf187	2.73437e-08		GO:0002697~regulation of immune effector process	0.000261034		Vpreb3	2.29369e-07		GO:0008284~positive regulation of cell proliferation	0.000108099
Ubqln1	3.90689e-08		GO:0048513~organ development	0.000312895		Tmem119	3.67272e-07		GO:0042127~regulation of cell proliferation	0.000164992
Ms4a4b	3.97479e-08		GO:0032729~positive regulation of interferon-gamma production	0.00032672		Fasn	4.38098e-07		GO:0007017~microtubule-based process	0.000363379
Fth1	1.23599e-07		GO:0046649~lymphocyte activation	0.00033703		Gimap4	4.38098e-07		GO:0048522~positive regulation of cellular process	0.000369402
Tubb6	1.23599e-07		GO:0002703~regulation of leukocyte mediated immunity	0.000382962		S100a6	5.33038e-07		GO:0007018~microtubule-based movement	0.000402302
S100a4	1.23599e-07		GO:0048583~regulation of response to stimulus	0.000402157		Hmgcs1	1.04613e-06		GO:0051726~regulation of cell cycle	0.000466611
Npm1	1.67951e-07		GO:0002520~immune system development	0.000561552		St3gal6	1.43949e-06		GO:0016043~cellular component organization	0.00054045
Ldha	1.67951e-07		GO:0051239~regulation of multicellular organismal process	0.000626837		Rn45s	1.58632e-06		GO:0006323~DNA packaging	0.000770222
Lifr	2.049e-07		GO:0048523~negative regulation of cellular process	0.000662113		Loxl2	1.76046e-06		GO:0000910~cytokinesis	0.00113313
Igfbp4	2.09096e-07		GO:0002705~positive regulation of leukocyte mediated immunity	0.00067143		Ly6e	1.76046e-06		GO:0050870~positive regulation of T cell activation	0.00154974
Anp32b	2.24518e-07		GO:0002708~positive regulation of lymphocyte mediated immunity	0.00067143		Atxn2l	2.14554e-06		GO:0045787~positive regulation of cell cycle	0.00174022
Gm11974	2.80239e-07		GO:0008284~positive regulation of cell proliferation	0.000701949		Rpn1	5.64285e-06		GO:0002682~regulation of immune system process	0.00192788
H2-DMa	2.99292e-07		GO:0048519~negative regulation of biological process	0.000716564		Top2a	5.78194e-06		GO:0042113~B cell activation	0.00199908
Kpna2	3.1491e-07		GO:0051094~positive regulation of developmental process	0.000933804		Ubc	6.16621e-06		GO:0002696~positive regulation of leukocyte activation	0.00229994
Ybx1	5.15545e-07		GO:0044085~cellular component biogenesis	0.00103096		Alpl	6.18682e-06		GO:0051251~positive regulation of lymphocyte activation	0.00229994
Srm	8.79643e-07		GO:0002706~regulation of lymphocyte mediated immunity	0.00104325		Vpreb1	7.45461e-06		GO:0050867~positive regulation of cell activation	0.00229994
2410006H16Rik	1.30736e-06		GO:0048534~hemopoietic or lymphoid organ development	0.00110688		Endod1	7.90998e-06		GO:0002684~positive regulation of immune system process	0.00249545
Top2a	1.89912e-06		GO:0002521~leukocyte differentiation	0.00127052		Lars2	1.39512e-05		GO:0048518~positive regulation of biological process	0.00269146
Cd160	1.95637e-06		GO:0050776~regulation of immune response	0.00127052		Depdc1a	1.56011e-05		GO:0016125~sterol metabolic process	0.00306636
Ubb	2.01134e-06		GO:0048731~system development	0.00128843		Ccnb1	1.66319e-05		GO:0006334~nucleosome assembly	0.00438182
Lgals1	2.01134e-06		GO:0043254~regulation of protein complex assembly	0.00129899		Srm	2.45843e-05		GO:0008203~cholesterol metabolic process	0.00515571
Gclm	2.02687e-06		GO:0001817~regulation of cytokine production	0.00135343		Bax	2.5609e-05		GO:0008283~cell proliferation	0.00555678
Dusp2	2.06906e-06		GO:0002694~regulation of leukocyte activation	0.00144856		Ckap2l	3.12265e-05		GO:0050863~regulation of T cell activation	0.00558119
Mt1	2.06906e-06		GO:0030097~hemopoiesis	0.00148445		Cdc6	3.12265e-05		GO:0050896~response to stimulus	0.00600824
1700097N02Rik	2.06906e-06		GO:0050865~regulation of cell activation	0.0016473		Gm15645	3.12265e-05		GO:0031497~chromatin assembly	0.00602988
Klrd1	2.19414e-06		GO:0042127~regulation of cell proliferation	0.00168633		Tpx2	3.32341e-05		GO:0034728~nucleosome organization	0.00602988
Ctla4	2.31026e-06		GO:0051726~regulation of cell cycle	0.00194898		Actb	3.93612e-05		GO:0065004~protein-DNA complex assembly	0.00701225
Pim2	3.53938e-06		GO:0050896~response to stimulus	0.00195246		Scd2	3.99472e-05		GO:0042743~hydrogen peroxide metabolic process	0.00703861
Mif	4.23757e-06		GO:0032649~regulation of interferon-gamma production	0.00205773		Gpx1	4.12846e-05		GO:0051249~regulation of lymphocyte activation	0.0074885
Ssbp2	4.75927e-06		GO:0044087~regulation of cellular component biogenesis	0.00208374		Slc7a1	4.96059e-05		GO:0048519~negative regulation of biological process	0.00797845
Gsto1	5.63818e-06		GO:0032271~regulation of protein polymerization	0.0020988		Prc1	5.03333e-05		GO:0000226~microtubule cytoskeleton organization	0.00810892
Donson	5.87992e-06		GO:0002696~positive regulation of leukocyte activation	0.00215361		Neil3	6.35759e-05		GO:0050865~regulation of cell activation	0.00901055
Eno3	6.24952e-06		GO:0051251~positive regulation of lymphocyte activation	0.00215361		Scd1	6.35791e-05		GO:0002694~regulation of leukocyte activation	0.00901055
Gm12505	6.50489e-06		GO:0030833~regulation of actin filament polymerization	0.00219262		Aurkb	7.06455e-05		GO:0042744~hydrogen peroxide catabolic process	0.00920798
Prc1	7.67702e-06		GO:0030154~cell differentiation	0.00228999		Ucp2	7.55364e-05		GO:0070301~cellular response to hydrogen peroxide	0.00920798
Il2ra	1.05814e-05		GO:0032502~developmental process	0.00249989		Hist1h2ao	8.80921e-05		GO:0007010~cytoskeleton organization	0.0102685
Ccr7	1.08287e-05		GO:0050867~positive regulation of cell activation	0.00252526		Zfp113	8.80921e-05		GO:0002376~immune system process	0.0130194
Rangrf	1.17802e-05		GO:0051051~negative regulation of transport	0.00257423		Hist1h2ab	8.80921e-05		GO:0001775~cell activation	0.0152117
Ly6e	1.27044e-05		GO:0051494~negative regulation of cytoskeleton organization	0.00278745		Malat1	8.96901e-05		GO:0048523~negative regulation of cellular process	0.0164596
Eml4	1.49019e-05		GO:0051249~regulation of lymphocyte activation	0.00287652		Slc4a5	9.22171e-05		GO:0002709~regulation of T cell mediated immunity	0.0164601
Bcat1	1.55941e-05		GO:0001912~positive regulation of leukocyte mediated cytotoxicity	0.00293735		Plscr1	9.92294e-05		GO:0002377~immunoglobulin production	0.0180954
1110008F13Rik	1.55941e-05		GO:0031333~negative regulation of protein complex assembly	0.00293735		Bach2	0.000101115		GO:0051276~chromosome organization	0.0192992
Mapk1	1.59103e-05		GO:0032272~negative regulation of protein polymerization	0.00293735		Pde2a	0.000126334		GO:0045595~regulation of cell differentiation	0.0194877
Cd8a	1.87875e-05		GO:0031343~positive regulation of cell killing	0.00293735		Ogdh	0.000126334		GO:0006950~response to stress	0.0198995
H2afv	1.9114e-05		GO:0050778~positive regulation of immune response	0.00294786		Sorcs2	0.000127229		GO:0051716~cellular response to stimulus	0.0201115
Tuba4a	2.37456e-05		GO:0032970~regulation of actin filament-based process	0.00313216		Cdc20	0.000145158		GO:0032946~positive regulation of mononuclear cell proliferation	0.0201657
Ftl1	2.72495e-05		GO:0032956~regulation of actin cytoskeleton organization	0.00313216		Kif24	0.000145195		GO:0070665~positive regulation of leukocyte proliferation	0.0201657
1110038B12Rik	2.89912e-05		GO:0050863~regulation of T cell activation	0.00384002		Hist1h1d	0.000147373		GO:0050671~positive regulation of lymphocyte proliferation	0.0201657
Lsp1	3.45883e-05		GO:0008064~regulation of actin polymerization or depolymerization	0.00417659		Hspa8	0.000148071		GO:0051094~positive regulation of developmental process	0.0205613
Tubb5	3.63922e-05		GO:0048856~anatomical structure development	0.00440934		Gsto1	0.000168345		GO:0006333~chromatin assembly or disassembly	0.0206783
Rpl27	4.05486e-05		GO:0050870~positive regulation of T cell activation	0.0045348		Plcg2	0.000189359		GO:0034622~cellular macromolecular complex assembly	0.0210444
A430107P09Rik	4.2452e-05		GO:0019538~protein metabolic process	0.00467498		Dennd2d	0.000215238		GO:0033554~cellular response to stress	0.0243556
Lamp1	4.25571e-05		GO:0042981~regulation of apoptosis	0.00496161		Nolc1	0.00023228		GO:0065008~regulation of biological quality	0.0244588
Stag1	4.80399e-05		GO:0022402~cell cycle process	0.0050303		Pnp	0.000232448		GO:0042592~homeostatic process	0.024587
S100a6	5.81052e-05		GO:0030832~regulation of actin filament length	0.00508214		Ptma	0.000232448		GO:0045321~leukocyte activation	0.0251816
Rplp1	6.05804e-05		GO:0034622~cellular macromolecular complex assembly	0.00508765		Ube2c	0.000232448		GO:0002440~production of molecular mediator of immune response	0.0255194
Txnrd1	6.4395e-05		GO:0043067~regulation of programmed cell death	0.00527997		Insig1	0.000236753		GO:0048002~antigen processing and presentation of peptide antigen	0.0255194
Ung	6.44262e-05		GO:0065003~macromolecular complex assembly	0.00534177		Hist2h4	0.000236753		GO:0010332~response to gamma radiation	0.0257325
Lck	6.5922e-05		GO:0010941~regulation of cell death	0.00557467		Hsp90b1	0.000240841		GO:0055002~striated muscle cell development	0.0257325
Upf3b	6.87038e-05		GO:0032879~regulation of localization	0.00575489		Ifi30	0.000266294		GO:0008285~negative regulation of cell proliferation	0.0258002
Rps25	7.20759e-05		GO:0051240~positive regulation of multicellular organismal process	0.00600928		Gcsh	0.000380344		GO:0031032~actomyosin structure organization	0.0270323
Aldoa	7.34597e-05		GO:0045954~positive regulation of natural killer cell mediated cytotoxicity	0.00601189		Flot1	0.00038148		GO:0042100~B cell proliferation	0.0270323
Rps21	7.34597e-05		GO:0002717~positive regulation of natural killer cell mediated immunity	0.00601189		4930470H14Rik	0.00038148		GO:0050728~negative regulation of inflammatory response	0.0270323
Xlr4c	7.34597e-05		GO:0034621~cellular macromolecular complex subunit organization	0.0061871		Zmat3	0.000382874		GO:0006270~DNA replication initiation	0.0270323
Yars2	7.34597e-05		GO:0043933~macromolecular complex subunit organization	0.00629843		Hist1h2bc	0.000382874		GO:0051327~M phase of meiotic cell cycle	0.0272243
Hist1h2ao	7.48489e-05		GO:0022607~cellular component assembly	0.00633092		Actg2	0.000403735		GO:0007126~meiosis	0.0272243
1500012F01Rik	7.60063e-05		GO:0044267~cellular protein metabolic process	0.00634481		Pvt1	0.000417936		GO:0010564~regulation of cell cycle process	0.0272243
Lmnb1	7.9117e-05		GO:0006333~chromatin assembly or disassembly	0.00644784		Mpv17l	0.000474881		GO:0050793~regulation of developmental process	0.0297146
Cd48	8.24035e-05		GO:0051493~regulation of cytoskeleton organization	0.00685139		Eci2	0.000515586		GO:0045597~positive regulation of cell differentiation	0.0305637
Rpl31	8.27999e-05		GO:0033043~regulation of organelle organization	0.00711192		Itm2b	0.000642842		GO:0065003~macromolecular complex assembly	0.0312401
Rps12	8.27999e-05		GO:0001910~regulation of leukocyte mediated cytotoxicity	0.00725632		Srgn	0.000664558		GO:0034621~cellular macromolecular complex subunit organization	0.032459
Stk11	8.35525e-05		GO:0031341~regulation of cell killing	0.00725632		Prr11	0.000664558		GO:0051321~meiotic cell cycle	0.0332025
AW112010	8.65602e-05		GO:0045787~positive regulation of cell cycle	0.00725632		Gpr97	0.000668679		GO:0007519~skeletal muscle tissue development	0.0346508
Hmgcs1	9.13658e-05		GO:0006096~glycolysis	0.00727179		Mtmr14	0.000818401		GO:0060538~skeletal muscle organ development	0.0346508
Shisa5	0.000101111		GO:0030005~cellular di-, tri-valent inorganic cation homeostasis	0.00743695		Trp53i13	0.000856351		GO:0048741~skeletal muscle fiber development	0.0353098
Rac1	0.000101111		GO:0045597~positive regulation of cell differentiation	0.00757653		Coro1a	0.000862716		GO:0048583~regulation of response to stimulus	0.0371885
Slc25a19	0.000115608		GO:0051049~regulation of transport	0.00768068		Txnrd1	0.000883415		GO:0051170~nuclear import	0.0401767
C1qbp	0.000119188		GO:0048869~cellular developmental process	0.00833277		Pold2	0.000896691		GO:0043933~macromolecular complex subunit organization	0.040431
Aqp9	0.000129263		GO:0010564~regulation of cell cycle process	0.00859131		Gimap6	0.000904814		GO:0042221~response to chemical stimulus	0.0410439
Sec61b	0.000134095		GO:0030217~T cell differentiation	0.00859131		H2-T23	0.000946963		GO:0033152~immunoglobulin V(D)J recombination	0.0411481
Tbx21	0.000134095		GO:0030837~negative regulation of actin filament polymerization	0.00870679		Cnn2	0.00114573		GO:0042474~middle ear morphogenesis	0.0411481
C920025E04Rik	0.000134095		GO:0030261~chromosome condensation	0.00870679		Gem	0.00114573		GO:0048731~system development	0.042165
Hspe1	0.000134095		GO:0050793~regulation of developmental process	0.00912151		Depdc1b	0.0011624		GO:0006913~nucleocytoplasmic transport	0.0434815
Rgcc	0.000138601		GO:0030098~lymphocyte differentiation	0.00920805		Akap12	0.00123798		GO:0046649~lymphocyte activation	0.0439195
Srsf3	0.000139552		GO:0042269~regulation of natural killer cell mediated cytotoxicity	0.00930276		Ap2m1	0.00124939		GO:0042692~muscle cell differentiation	0.044368
Traf4	0.000146297		GO:0002715~regulation of natural killer cell mediated immunity	0.00930276		Cep68	0.00124939		GO:0050670~regulation of lymphocyte proliferation	0.044368
Sell	0.000178903		GO:0048584~positive regulation of response to stimulus	0.00944644		Rmi2	0.0012874		GO:0032944~regulation of mononuclear cell proliferation	0.044368
Ndufaf6	0.000180858		GO:0001819~positive regulation of cytokine production	0.00998542		Hist1h3b	0.00133698		GO:0070663~regulation of leukocyte proliferation	0.044368
Brap	0.00018283		GO:0007275~multicellular organismal development	0.0100789		D030045P18Rik	0.00137343		GO:0055001~muscle cell development	0.0445256
Rpl12	0.00018283		GO:0000278~mitotic cell cycle	0.0107636		Lgmn	0.00140715		GO:0008277~regulation of G-protein coupled receptor protein signaling pathway	0.0447335
Rpl36	0.000209034		GO:0022403~cell cycle phase	0.0115949		Myc	0.00140715		GO:0034614~cellular response to reactive oxygen species	0.0447335
Ms4a6c	0.000228163		GO:0002700~regulation of production of molecular mediator of immune response	0.0117291		Egfl7	0.00145866		GO:0048747~muscle fiber development	0.0447335
Tmem66	0.000228163		GO:0006334~nucleosome assembly	0.012079		Usp21	0.0014641		GO:0051169~nuclear transport	0.0467797
Clptm1l	0.000258687		GO:0040020~regulation of meiosis	0.0123444		Thy1	0.00153603		GO:0002252~immune effector process	0.0477044
Rpl37	0.000258687		GO:0033135~regulation of peptidyl-serine phosphorylation	0.0123444		Slc25a12	0.0015658
Rps18	0.000277181		GO:0051445~regulation of meiotic cell cycle	0.0123444		Csdc2	0.0015658
Ube2c	0.000299592		GO:0042254~ribosome biogenesis	0.01393		Nuf2	0.00160862
Tspan4	0.000305953		GO:0042692~muscle cell differentiation	0.014076		Cd72	0.00173868
Srp54a	0.000305953		GO:0007049~cell cycle	0.0156066		Gtse1	0.00174121
Itgb1	0.000305953		GO:0031497~chromatin assembly	0.0163069		Sparc	0.00188426
Rps13	0.000322902		GO:0034728~nucleosome organization	0.0163069		Slc6a19	0.00189583
Tfrc	0.000323712		GO:0048468~cell development	0.0163658		Rpl4	0.00189583
Epsti1	0.000327798		GO:0010639~negative regulation of organelle organization	0.0166553		Csf2rb	0.00189583
Elavl1	0.000327798		GO:0048732~gland development	0.0186714		H2afx	0.00190456
Socs1	0.000339321		GO:0065004~protein-DNA complex assembly	0.0187862		Ubap2	0.00199233
Ctla2b	0.000339321		GO:0006695~cholesterol biosynthetic process	0.0197469		Hyls1	0.00202078
Gimap4	0.000339321		GO:0032673~regulation of interleukin-4 production	0.0201486		Tnfrsf19	0.00231816
Hnrpll	0.000354394		GO:0055066~di-, tri-valent inorganic cation homeostasis	0.0209673		Tex40	0.00232408
5730507C01Rik	0.000406112		GO:0070201~regulation of establishment of protein localization	0.0215279		Pon3	0.00233591
Lars2	0.000420728		GO:0000279~M phase	0.0220099		Hspd1	0.0023528
Nme2	0.000437978		GO:0008285~negative regulation of cell proliferation	0.0223286		Pdrg1	0.0023528
Lamtor3	0.00045124		GO:0001894~tissue homeostasis	0.022403		Ppp1r13l	0.0023528
Hnrnpa1	0.000460243		GO:0045595~regulation of cell differentiation	0.0234074		Hsph1	0.00241542
Lta	0.000506914		GO:0032753~positive regulation of interleukin-4 production	0.0235492		Reep6	0.00244456
Snhg12	0.000509852		GO:0002718~regulation of cytokine production during immune response	0.0235492		Fam212a	0.00244456
Eef1a1	0.000539745		GO:0033138~positive regulation of peptidyl-serine phosphorylation	0.0235492		Omd	0.00244456
Eif5a	0.00054978		GO:0016265~death	0.0237711		Bank1	0.00244763
Tmem248	0.00054978		GO:0012502~induction of programmed cell death	0.0241187		Hsp90aa1	0.00254713
Lcp1	0.000553248		GO:0006917~induction of apoptosis	0.0241187		Acly	0.0025963
1810032O08Rik	0.000554428		GO:0022613~ribonucleoprotein complex biogenesis	0.0248439		Serbp1	0.00261069
Hspd1	0.000560636		GO:0042221~response to chemical stimulus	0.0253339		Fbxo5	0.0027984
Nol9	0.00057801		GO:0046632~alpha-beta T cell differentiation	0.0253899		Slbp	0.00290672
Stag2	0.000594726		GO:0000904~cell morphogenesis involved in differentiation	0.0256645		Lgals1	0.00290672
Larp1	0.000594726		GO:0051223~regulation of protein transport	0.0260539		Zfp36	0.00298417
Set	0.000624215		GO:0007051~spindle organization	0.0269424		Det1	0.00298417
Gmnn	0.000692005		GO:0043269~regulation of ion transport	0.0269424		Rgs18	0.00301654
Pigo	0.000703277		GO:0006915~apoptosis	0.0276808		Grn	0.0030377
Gcat	0.000744945		GO:0001932~regulation of protein amino acid phosphorylation	0.0287847		Nhp2	0.00304957
Cox6c	0.000750631		GO:0060341~regulation of cellular localization	0.0289696		Ppia	0.00315413
Snhg5	0.000772664		GO:0030003~cellular cation homeostasis	0.029098		Cnbp	0.00320177
Klrk1	0.000772664		GO:0070228~regulation of lymphocyte apoptosis	0.0300787		Ebf1	0.00322147
Slc28a2	0.000813243		GO:0012501~programmed cell death	0.0302474		H2-D1	0.00322147
Rpl32	0.000862891		GO:0032844~regulation of homeostatic process	0.0314455		Casc4	0.00342553
Rn4.5s	0.000862891		GO:0006007~glucose catabolic process	0.0314455		Cish	0.00344087
Rpl41	0.000862891		GO:0019320~hexose catabolic process	0.0314455		Pydc4	0.00344087
Erh	0.000862891		GO:0007010~cytoskeleton organization	0.0317676		2410002F23Rik	0.00351483
Alkbh5	0.00087477		GO:0007059~chromosome segregation	0.032165		Ccne2	0.00352975
Mlxip	0.000886079		GO:0006414~translational elongation	0.0330383		Banp	0.00376952
BC035044	0.000917932		GO:0006006~glucose metabolic process	0.0341715		Dusp6	0.00404142
Esco2	0.000936465		GO:0044092~negative regulation of molecular function	0.0350485		Arap1	0.00420155
Baz1b	0.000936465		GO:0032880~regulation of protein localization	0.0358148		Igll1	0.00422985
Eif2ak1	0.000936465		GO:0009653~anatomical structure morphogenesis	0.0361038		Ift172	0.00422985
Pa2g4	0.000958108		GO:0006997~nucleus organization	0.0363229		Tbc1d25	0.00422985
Rpl35	0.000968769		GO:0046365~monosaccharide catabolic process	0.0363229		Arhgap19	0.00426272
Maged2	0.000969089		GO:0048002~antigen processing and presentation of peptide antigen	0.0373547		Pros1	0.00438422
Rpl21	0.000969089		GO:0048871~multicellular organismal homeostasis	0.0377515		Fam83d	0.00438422
Sla	0.00104052		GO:0016043~cellular component organization	0.0377696		Cybb	0.00438422
Rps23	0.00104052		GO:0043068~positive regulation of programmed cell death	0.0379616		Cks2	0.00441628
Zfp36	0.00104097		GO:0010942~positive regulation of cell death	0.0402082		Hist1h1e	0.00450551
Ttc7	0.00104097		GO:0032501~multicellular organismal process	0.0405006		Spata7	0.00452044
Tmem69	0.00107595		GO:0008219~cell death	0.0407947		Zdhhc9	0.00452699
E2f2	0.00107595		GO:0010638~positive regulation of organelle organization	0.0416742		Ankrd52	0.00460832
Limd2	0.00108277		GO:0019882~antigen processing and presentation	0.0416742		A230046K03Rik	0.00465138
Nme1	0.00114564		GO:0045840~positive regulation of mitosis	0.0421121		Sec61a1	0.00467118
Dnph1	0.00116147		GO:0051785~positive regulation of nuclear division	0.0421121		Spc25	0.00467118
1810026J23Rik	0.00116991		GO:0006882~cellular zinc ion homeostasis	0.0442573		Plk1	0.00484848
Rpl23	0.00116991		GO:0070230~positive regulation of lymphocyte apoptosis	0.0442573		Eif5a	0.0048625
Rpl37a	0.00117637		GO:0042415~norepinephrine metabolic process	0.0442573		1500012F01Rik	0.00526123
Hist2h3b	0.00121911		GO:0042989~sequestering of actin monomers	0.0442573		Jup	0.00527973
Snrpd2	0.00121911		GO:0008637~apoptotic mitochondrial changes	0.0448311		Wdr89	0.00527973
Get4	0.0012331		GO:0007569~cell aging	0.0448311		Zscan21	0.00527973
Klhl21	0.00123791		GO:0046661~male sex differentiation	0.0448311		Nusap1	0.00530511
Chd3	0.00123859		GO:0016126~sterol biosynthetic process	0.0448311		Ruvbl2	0.00530511
Txn1	0.00123859		GO:0032535~regulation of cellular component size	0.0456633		Ptpn6	0.00530511
Tomm40	0.00127247		GO:0009966~regulation of signal transduction	0.0473807		Angptl2	0.00530583
Gramd3	0.00127677		GO:0031399~regulation of protein modification process	0.0477842		Junb	0.00531796
Gm19757	0.00135485		GO:0006950~response to stress	0.0488957		Brip1	0.00535027
Ly6a	0.00136097		GO:0006979~response to oxidative stress	0.0491147		Ptpn14	0.00535027
Snrpd3	0.00139279					Il7r	0.00535027
Rpl11	0.00143445					Pttg1	0.00561453
Hmgcr	0.00143445					Fdps	0.00561453
Irf8	0.00144927					Snhg5	0.00564573
Cited2	0.00148931					Aff3	0.00582829
Fnta	0.00148931					Pdia6	0.0060727
Mybl2	0.00151384					Ndrg1	0.0060727
Msn	0.00151384					Rasgrp1	0.0060727
Hist2h3c2	0.00151384					Gna15	0.00625444
Osm	0.00152286					Tmem69	0.00625444
Sypl	0.00153569					Klhl11	0.00625444
Sqle	0.00155082					Cdk1	0.00625444
Rps15	0.00156109					Cmtm7	0.00630038
Pcna	0.00160542					Gm5531	0.00640143
Gm15645	0.00180657					Spsb1	0.00640143
Tubb4b	0.00185504					Utp15	0.00665492
Samd3	0.00185504					B2m	0.00691736
Folr4	0.00185504					Cyb5	0.00694315
Xbp1	0.00191888					Cdkn1a	0.00699644
Kdelc1	0.00193643					Dtl	0.00699768
Zc3h4	0.00199188					Kif4	0.00699768
Ahctf1	0.00200203					Lifr	0.00699768
Srsf1	0.0020024					Ramp1	0.00699768
Ptma	0.0021019					Mpl	0.00708067
Usmg5	0.0021019					Ifrd1	0.0071561
Cd52	0.00223131					Fes	0.007258
Strn4	0.00226114					Gbp7	0.0075918
Rps15a-ps6	0.00232138					Zfp488	0.00760369
Zmiz1	0.00233108					Rbpms2	0.00773645
Slc19a1	0.00238177					S100a4	0.00773645
Ubtd1	0.00240689					Tmbim1	0.00773645
Crip1	0.00240689					Mkl1	0.00773645
Rpl38	0.00245332					A130077B15Rik	0.00778809
Cmtm6	0.00245556					Lcmt2	0.00790498
Cox11	0.00249031					Shcbp1	0.00798462
Dnajc15	0.00249336					Kif23	0.00798462
Fam110a	0.00256455					Iscu	0.00806522
Rps11	0.00258651					2700038G22Rik	0.00831622
Rps5	0.00260114					Hspa5	0.00832237
Dock10	0.00261289					Enpp3	0.00837013
Gpd2	0.00261289					Gm20594	0.00852897
Spred2	0.00261603					Casp9	0.00861313
Tmem5	0.00267711					Cflar	0.00872483
Yrdc	0.00278811					Sla	0.00872483
Cenpl	0.00282321					Dpp9	0.00876484
Adam19	0.00285017					Acad11	0.0088823
Cmtm7	0.00285017					Cdk4	0.0088823
Pik3cg	0.00293267					Slc15a3	0.0089066
Npm3-ps1	0.00297647					Focad	0.00902983
Rftn1	0.00300621					Trp53i11	0.00912478
Cd5	0.00300621					Tmem123	0.00914126
Smg6	0.00308084					Heatr5a	0.00914399
Eif3f	0.00315405					Man1a	0.00914399
Rps27l	0.00322198					Pdia3	0.00914399
Rpl35a	0.00330929					Pou2af1	0.009213
Asns	0.00333539					Mus81	0.0092936
Calm2	0.00341495					Tbc1d10a	0.0094043
Dip2b	0.00341495					Nudc	0.00940446
Arhgdib	0.00346941					Lcp2	0.00953302
Mid1	0.0035944					Mrpl15	0.00956514
Eml3	0.00367719					Acat2	0.00956514
Vav1	0.00374615					Dkc1	0.00967008
Ccnt1	0.00375807					Simc1	0.00974636
H2-Q8	0.00380702					Hmgcr	0.00974878
Akirin1	0.00383936					Tcam1	0.00975707
Ccnc	0.00389998					Troap	0.00976102
Srsf2	0.00391314					Ankrd44	0.0100046
Rps17	0.00391314					5031439G07Rik	0.0101325
Batf3	0.00395895					Syngr2	0.0102384
Eif4g3	0.00402417					Spp1	0.0102384
Qrich1	0.00403151					Stx17	0.0102714
Ltb	0.00403613					Qdpr	0.0104511
Sash3	0.00413524					Plin2	0.0104511
Arpc3	0.00417389					Hmgb1	0.0104511
Ulbp1	0.00419957					Ptprcap	0.0104511
Tnnt1	0.00419957					Tspan4	0.0104859
Serpinb6a	0.00420268					Ska1	0.0104859
Grwd1	0.0042533					Sord	0.0105573
Bcl11b	0.00426254					Acad12	0.0105972
Cish	0.00429722					Gmeb1	0.0105972
Gm1821	0.004356					Cxcr2	0.0105972
Ifrd2	0.004356					Rgs8	0.0105972
Snap47	0.004356					Zfp882	0.0111265
Faf1	0.004356					Prdx1	0.0111968
Cenpn	0.004376					Zdhhc4	0.0112254
Sp100	0.00447003					Il21r	0.0112254
Zfp637	0.00469458					A630007B06Rik	0.0112254
Plscr1	0.0046961					Uhrf1	0.0112254
Rpl10	0.00472597					Cfl1	0.0113673
Nckap1l	0.00473541					Mafg	0.0114
Kpna4	0.00474521					Tubb2a	0.0114
Rps29	0.00493175					Ung	0.011401
Cd3g	0.00497548					Ldlr	0.011498
Gprin3	0.00498103					Fam160a2	0.011527
Stap1	0.00509212					Pik3ap1	0.0118102
Ifi47	0.00512049					Hist2h2aa1	0.0119268
Ubr5	0.00514133					Dclre1a	0.0123961
Hk2	0.00517726					Kif18a	0.0124045
Snhg4	0.00521316					Smc4	0.012473
Mxd3	0.00538817					Fam43a	0.012473
Tollip	0.00542665					Stra13	0.012473
Ly6c1	0.00543513					Ppp2r1b	0.0129095
Rpl36a	0.00543513					Brpf1	0.0131057
Btg1	0.00546219					Ctse	0.0131194
Eno1	0.00547709					Zmynd8	0.0131194
Slc25a40	0.00547886					Homer3	0.0131194
Gadd45g	0.00549556					Ccdc120	0.0132309
Arpc5	0.00551195					Pbld1	0.0133292
Mlh1	0.00551195					St3gal4	0.0134503
Ramp1	0.00551779					Snrpa1	0.0135193
Gata3	0.0055334					Akr1c12	0.0135398
Phf20l1	0.00557771					Idi1	0.013551
Fbxo6	0.00558196					Apex1	0.013551
Tmsb4x	0.00558642					Rsl1d1	0.0135958
Rps4x	0.00562583					Arhgap18	0.0135958
Ifitm2	0.00569493					Ifi27l1	0.013719
Zfp281	0.00579128					Cenpe	0.0137278
Plcg1	0.00579564					Ccng1	0.0138666
Ankle1	0.00580385					Smpd4	0.0139239
Tcf7	0.00584027					A330069E16Rik	0.0139239
Mfsd5	0.00595072					Ptbp1	0.0139666
Sh3glb1	0.00595412					Zfyve21	0.0140458
Midn	0.00599558					Spink8	0.0140458
Zfp444	0.00599558					Slc38a1	0.0140458
Eif1	0.00599558					Lhfpl1	0.0140458
Timm13	0.00599937					Leprel2	0.0140481
Rpl27a	0.00609007					Tubb5	0.0140481
Ciapin1	0.00609007					Wdr6	0.0140921
Arf5	0.00617194					Kif15	0.0140921
Gm12191	0.00623138					Actg1	0.0140997
Dnajc9	0.00623138					Ccnd3	0.0141783
Rps16	0.00638404					Pgam1	0.0142118
Eif3b	0.00644335					Abca1	0.0142118
Sub1	0.00649031					R3hdm1	0.0143901
Acy1	0.00653977					Bdp1	0.0145857
Dock8	0.00653977					Vim	0.0147132
Git1	0.00655842					Srsf5	0.0149467
Obfc1	0.00655842					Ptcra	0.0149467
Zfand5	0.00664261					Aspm	0.0149909
Glud1	0.00664261					Trmu	0.0149909
Ywhae	0.00665642					Mrps21	0.0151399
Crtam	0.00667911					Gch1	0.0151873
Cxcr6	0.00667911					Hadha	0.0151873
Ass1	0.00667911					Stil	0.0152595
Ppp1ca	0.00667911					Rgl1	0.0152859
Cramp1l	0.00678154					Pif1	0.0153753
Cox4i1	0.006837					Srebf2	0.0154855
Rps28	0.006837					Abcb10	0.0154855
Kdm5b	0.006837					Ppp3ca	0.0155025
5830417I10Rik	0.00684638					Hexb	0.0155324
Zbed3	0.00685887					Elovl5	0.0157047
P4ha1	0.00707862					Tspan15	0.0160883
Ccna2	0.00714093					Crip2	0.0162795
Sephs2	0.00714093					Sf1	0.0162795
Litaf	0.00714093					Optn	0.0162953
Tnfrsf9	0.00714093					Pdcd1lg2	0.0163536
Rplp0	0.00716458					Birc5	0.0163687
Vim	0.00716458					Pdxk	0.016401
Eomes	0.00716458					Nsun6	0.0164292
Lilrb4	0.00716458					Ccdc130	0.0164292
Wdr12	0.00720072					Esyt1	0.0164382
Plekha2	0.00720072					Kcnmb1	0.0165765
Gm13363	0.00720072					Adrbk1	0.0168258
Ctla2a	0.00720072					Il2rg	0.0169061
E2f4	0.00724126					Sigmar1	0.0169061
Ddx17	0.00724126					1810014B01Rik	0.0170556
Elk4	0.00724126					Capg	0.0170738
Prelid1	0.00724752					Gm17821	0.0170806
Rpl29	0.00745848					Arhgap33	0.0174458
Cdca4	0.00745848					Chrna1	0.0175333
Thrap3	0.00752493					Slc2a3	0.0175334
Scfd2	0.00756048					Kif11	0.0177413
BC016423	0.00759986					Nek2	0.0177413
Idi1	0.00761815					Mesdc2	0.0178607
Rpl24	0.00762058					Mki67	0.0178607
Mapkapk2	0.00762058					Tuba1a	0.0178607
Snupn	0.00762058					Cenpk	0.0178607
2610318N02Rik	0.00762058					Serp1	0.0179935
Ubxn2a	0.00762058					Aldh1a3	0.0180891
Dapl1	0.00774094					Mrps10	0.0183877
Ptcd3	0.00777					Grk5	0.0187327
S1pr1	0.00777					Zfp106	0.0187519
Scaf4	0.00782148					Racgap1	0.018761
Arhgap19	0.00803715					AU023762	0.0190827
St3gal6	0.00823775					Slc9a8	0.0192053
Sidt1	0.00827673					Gm5779	0.0192626
Rgs1	0.00834006					Eif1ad	0.0192626
Slc25a32	0.00834006					Srebf1	0.0192626
Slfn5	0.00834006					Dck	0.0194054
Wdr43	0.00843163					Hmmr	0.0196837
Cox5b	0.00846557					Psmd12	0.0197021
Aga	0.00864958					Dnajb11	0.0198321
Gm12250	0.00878364					Cpsf2	0.0199478
Trp53inp1	0.00891321					AI987944	0.0199478
Rab37	0.00895892					Acaca	0.0199478
Ddx21	0.00896877					Akr7a5	0.0199478
Naga	0.00896877					Pla2g4a	0.0201217
Sprtn	0.00896877					E2f8	0.0204812
Vps37b	0.0090039					Fbxo28	0.0204812
Eif3g	0.00905573					Fkbp5	0.020678
Hspa5	0.00914489					Ctss	0.0210187
Uqcr11	0.00922888					Lrwd1	0.0212534
D630039A03Rik	0.00932587					Hnrnpc	0.0212534
Hspa4	0.00946429					Pea15a	0.0212695
Tbc1d7	0.00948167					Ccna2	0.0214393
Rexo2	0.00948942					Nfya	0.0214393
Arl5c	0.00948942					Cnp	0.0214393
Scrn2	0.00955653					Ctu2	0.0216091
Irf2bp2	0.00957892					Rapgef1	0.0221635
Ccny	0.00958334					Tma16	0.0224125
Ubqln4	0.00975468					Iffo1	0.0224125
Socs3	0.00987961					Kcnb1	0.0224125
Rplp2	0.00990242					Rpl13	0.0224125
Rpl18a	0.0100308					Hmbs	0.0224414
H2afx	0.0100308					Mcm3	0.0224414
Capg	0.0100308					Cenpf	0.0224414
Atp5o	0.0101229					Rap1b	0.0224414
Cnot1	0.0101525					Als2	0.022559
Akr1e1	0.0101841					Jun	0.022686
Rpl34-ps1	0.0102731					Acd	0.0227079
Gpr114	0.0103094					Zcchc24	0.0227079
Orai1	0.0103094					Fam69a	0.0229481
Ddx54	0.0103543					Ing4	0.023531
Mvd	0.0103802					Tmem87a	0.023531
Cdca8	0.0106043					Ecsit	0.023531
Ncl	0.0106191					Thap11	0.0236873
Exosc6	0.0106316					Ptp4a3	0.0237273
Rbm14	0.0107192					Klhl6	0.0238285
Sfpq	0.0107551					Ehd2	0.0239114
Arid4a	0.0107969					Cdt1	0.0239567
Dnajc21	0.010817					Cd53	0.0239724
Aggf1	0.0108287					Mcm5	0.0239724
Ccdc85b	0.0108326					Elf4	0.0239898
Ebna1bp2	0.0108573					Gmps	0.0240169
Atxn2l	0.0110135					Pprc1	0.0240442
Hsph1	0.0110733					3830406C13Rik	0.0242649
Naaa	0.0110873					Myom1	0.0243149
Gpr65	0.0111834					Rftn1	0.0244977
Serpine2	0.0114187					Trmt1	0.0244977
Nolc1	0.0115295					Zfyve20	0.0244977
St6galnac4	0.0115706					1300018J18Rik	0.0244977
Slc39a8	0.0115706					Slc3a2	0.0246808
Churc1	0.0115844					Serpinf1	0.0247579
Agfg1	0.0115844					Tpcn1	0.0247579
Lgals3	0.0117972					Ier2	0.0251097
F2rl1	0.0118166					Vmn1r58	0.0252976
Mast3	0.0120781					Pstpip1	0.0252976
Hn1	0.0120781					Xpo7	0.0252976
Sltm	0.0120876					Foxp1	0.0253674
Hgs	0.0120895					Sstr2	0.0253909
Nfx1	0.0120895					Hoxb7	0.0254179
Ndufb6	0.0120895					Recql5	0.0256348
Plin2	0.012111					Taf1a	0.0256864
Stmn1	0.012132					Ran	0.0256901
Rpl23a	0.0121442					Ptpra	0.0257645
Mvk	0.0122452					Npm1	0.0257929
Sh2d1a	0.0122493					Fam185a	0.0260802
Cox7a2	0.0122493					Blnk	0.0260802
Dap	0.0122493					Cdk5rap1	0.0260802
Khdrbs1	0.0123668					Tmem97	0.026296
Mdh2	0.0123668					Mtfmt	0.026308
Myc	0.0123668					Milr1	0.0263405
Aurka	0.0124093					Hace1	0.0264525
Atp9b	0.0124208					Mlxip	0.0264525
Celf2	0.0126772					Ctdsp2	0.026568
Cyp51	0.0126772					Atp6v0b	0.0267828
Itm2a	0.0128798					Mrpl55	0.0267828
Top1	0.0128798					Rpl41	0.0267828
Tecpr1	0.0128798					Adssl1	0.0267828
Vapa	0.0128798					Spn	0.0267828
Abcb9	0.0128798					Il2ra	0.0268617
Pgs1	0.0130796					Nupl2	0.0268617
Mki67	0.0130863					Ntmt1	0.0268617
Rps27a	0.0133988					Slc52a2	0.0268617
Il2rg	0.0134309					Ctsa	0.0270176
Luc7l	0.0134309					Nup188	0.0270875
Csde1	0.013443					Pak3	0.0270875
Eef1d	0.013443					Abcd1	0.0271264
Csda	0.0134559					Zfp414	0.0272315
Nop58	0.0136356					Dctn4	0.027373
Rgs3	0.0136807					D830031N03Rik	0.0276375
Phc3	0.0137514					Tmem176b	0.0277434
Tob2	0.0137806					Hn1	0.0278658
Ier3	0.0138082					Hsdl2	0.0279428
Cenpa	0.0138905					Rrp1	0.0279501
Trim12c	0.01415					Gm16702	0.0280303
Bcl2l1	0.01415					Serpinb1a	0.0281065
Myh9	0.0144692					Fastkd2	0.0282133
Slc16a6	0.0145149					Gm14005	0.0282562
Hist1h2ap	0.0146045					Arhgef6	0.0283811
Bax	0.0146045					Tspan3	0.0283811
Grk6	0.0146045					Cbx8	0.0283811
Gstp1	0.0146045					Sc4mol	0.0283811
Setd4	0.0146045					Ttk	0.0284358
Mettl16	0.0146045					Csrp1	0.0286614
Actg1	0.0146185					Map4k1	0.0286614
Ptcra	0.0146185					Pf4	0.0287147
2810417H13Rik	0.0149272					Zfp706	0.0287147
Bend3	0.0149967					Zfp329	0.0287147
Lsm7	0.0149967					Arl6ip6	0.0287147
Rasgrp2	0.015458					Tube1	0.0289747
Id2	0.0155194					Prkdc	0.0292439
Slc37a1	0.0155298					Elac2	0.0292609
Nob1	0.0155298					Alox8	0.0294288
Isg20l2	0.0156105					Atpbd4	0.0295229
Nop9	0.015731					Cpeb4	0.0295229
Mgmt	0.0158932					Cbx5	0.0295229
Tomm70a	0.0160387					Fgfr1	0.0295229
Polr2m	0.016115					Atp5l	0.0295229
Rpl9	0.0161537					Dock11	0.0295229
Il12rb1	0.0163752					Acin1	0.0295229
Parp9	0.016378					Myd88	0.0297775
Psmb5	0.0164682					Nol9	0.0297853
Stk17b	0.0166015					Pax5	0.0298388
Pop1	0.0167424					Lta	0.0298466
Atp5g1	0.0167424					Sema4d	0.0301009
Tspan13	0.0167424					Tlk2	0.0301381
Bag2	0.0175026					Atp13a2	0.0302417
Ncapd3	0.0176796					Espl1	0.0302417
Slc14a1	0.0178276					Dalrd3	0.0302654
Zfp280c	0.0178293					Syncrip	0.030975
Pms1	0.017876					Tmem109	0.0312203
Rhoh	0.017876					Dlgap4	0.0314256
Nr2c2ap	0.017876					Acp2	0.0315922
Wdr77	0.0179268					Hnrnpa1	0.0317592
Arsb	0.0179688					Nup88	0.0317592
AI597468	0.0181132					Aldoa	0.0318462
Irf4	0.0181132					Fam45a	0.0318462
Wdfy1	0.0181132					Stag2	0.0318462
Rbms1	0.0181132					Chchd1	0.0318462
Usp46	0.0182329					Clint1	0.0321375
Ascc1	0.0182329					H3f3b	0.0321674
Pold1	0.0182436					Canx	0.0321674
Ppp2cb	0.0183739					Poc5	0.0322939
Rqcd1	0.0183841					Rpl29	0.0325799
Mcm5	0.0184156					Man2b1	0.0327287
Als2cl	0.0186336					Mfsd11	0.0328952
Cisd3	0.0187923					Fancb	0.0328952
Cnn2	0.0188371					Rcl1	0.0328952
Tmem199	0.0189141					Pbk	0.0330141
Gbp7	0.0189141					Pcif1	0.0330141
Ndufa4	0.0190291					Mbd3	0.0330141
Spryd3	0.0190291					Sf3b5	0.0330141
Tnfsf11	0.0190291					Cct5	0.0330141
Tusc2	0.0191121					R3hcc1l	0.0330439
Eva1b	0.019192					Cisd1	0.0330874
Pdf	0.019192					Esd	0.0330993
Fam3a	0.019192					Pa2g4	0.0331363
Pbld1	0.019192					Kif13b	0.0334335
Efha1	0.019192					Ralgapa2	0.0334335
Scand1	0.019192					Pisd	0.0334335
Arf6	0.0192051					Ssr1	0.033499
Ly6g5b	0.0192426					Zfp239	0.0335652
Nek6	0.0194396					Smim13	0.0337207
Utp18	0.0195837					Cse1l	0.033765
Rps20	0.0195837					Bub1b	0.033765
Nek7	0.0196303					Tagln2	0.0340198
Hmgb2	0.0196303					Sdf2	0.0341353
Sun2	0.0196744					Rfng	0.0342237
Psma7	0.0197281					Nmrk1	0.0343419
Atp5j2	0.0197418					Gas2	0.0345888
Rab20	0.0197418					Lrp10	0.0345888
Timm9	0.0197418					Cdc45	0.0347736
Smarca5	0.0198187					Exosc2	0.0347736
Cbfb	0.019847					Arhgap24	0.0347736
Gbp8	0.0198662					Dnase1l3	0.035002
Gimap7	0.0198662					Hdac9	0.0351252
Dek	0.0198662					Ccdc102a	0.0358067
Zmat3	0.020698					Sdhd	0.0358067
Hdlbp	0.0207245					Sumf2	0.0358617
Spr	0.0207245					Ndufa8	0.0360643
Erdr1	0.0207251					Eif4a2	0.0366206
Alkbh1	0.0207568					Nt5dc2	0.0366699
Arhgef1	0.020817					Slc9a9	0.036703
Pmpca	0.0210826					Ppip5k1	0.036929
Smek2	0.0211184					Ncapg	0.036929
Ccnd3	0.0212294					Ube2g1	0.0373305
Apobec3	0.0212294					Sgol2	0.0377298
Abhd14a	0.0212294					Anapc5	0.0378792
Cdc6	0.0212294					Cnn3	0.0379799
Xpot	0.0213216					Lig4	0.0379906
Tpx2	0.0213216					Pim1	0.0381569
Runx2	0.0213216					Ddx27	0.0381569
Lpar5	0.0217579					Mt2	0.0385868
Rpn1	0.0218397					Aacs	0.0385868
Cyb5r4	0.0219729					Ogfod1	0.0385868
Tg	0.0219729					Incenp	0.0385868
Stau1	0.0219729					Aprt	0.0388121
5730408K05Rik	0.0223032					Zfp866	0.0390319
Mmab	0.0223032					Pycard	0.0390319
Gp49a	0.0223032					Napsa	0.0390319
Calr	0.0223032					Cdc7	0.0390319
Sytl3	0.0223032					Vpreb2	0.0390319
Prkch	0.0223032					Nagpa	0.0391501
Uba52	0.0223616					Hist1h3c	0.0392344
Rps8	0.0224914					Lrrn4	0.0396217
Hmha1	0.0224914					Stat2	0.0397109
Ap1b1	0.0225403					Anxa5	0.0397109
Cox7b	0.0225403					Ywhab	0.0397372
Nkap	0.0225403					Gdi2	0.0397709
Shcbp1	0.0226083					Rnpc3	0.039851
Rn45s	0.022693					Efcab7	0.0401159
Car12	0.0228381					Arhgef10l	0.0402026
Pgam1	0.0228618					Rsad1	0.0405915
Spc25	0.0228618					Zhx2	0.0406323
Nat10	0.0231341					Pold4	0.0410455
Ikbkb	0.0231341					Lrrc8a	0.0413724
Afg3l2	0.0231432					2210408I21Rik	0.0416674
Echdc1	0.0231432					Cyp20a1	0.0424871
Wdr82	0.0231432					Cdh17	0.0426314
Itsn2	0.0232198					Hvcn1	0.0426944
Cenpf	0.0233069					Clpb	0.0427621
Tuba1b	0.0233069					Tfrc	0.042815
Nfkbid	0.0233694					Jarid2	0.0428474
B2m	0.0234823					Rnf44	0.0429486
Skil	0.0237425					Gorasp2	0.0429486
Gss	0.0237575					Cat	0.0429486
Rpsa	0.0237756					P2ry13	0.0429586
Zmynd19	0.0239229					Ets1	0.0430319
Lrrc42	0.0239229					Cdca2	0.043119
Yipf6	0.0240841					Psph	0.043119
Cd3e	0.0245696					Hist1h4d	0.043119
Ppp1cb	0.0246787					Plxnd1	0.043119
Mettl3	0.0246906					Tmem184b	0.043119
Lat	0.025063					Morf4l2	0.043119
Rps26	0.025063					Psma5	0.043119
Cdkn3	0.0251535					Kdm6a	0.0433626
Rpl14	0.0253696					Mybbp1a	0.0436298
Tpi1	0.0253813					9930014A18Rik	0.0436298
Nt5c3	0.025436					Dip2b	0.0438279
Usp42	0.025436					Ankfy1	0.0438515
Ifrd1	0.025436					Mgme1	0.0439292
Aasdh	0.0254383					Gatc	0.0439292
Casc3	0.0257657					Pfas	0.0441465
Sco2	0.0259667					Commd8	0.0442347
Rsrc1	0.0261236					Mthfd2	0.0443392
Srd5a3	0.0261584					Ipo4	0.0443396
Fau	0.0261584					Lgals9	0.0457899
Mbnl1	0.02619					Smarca4	0.0458647
Prdx1	0.02619					Clec4a3	0.0458714
Rnf14	0.0268452					Zmiz1	0.0460164
Grap2	0.0270422					Abr	0.0460164
Pigp	0.0270783					Dtx4	0.0460164
2500004C02Rik	0.0271149					4930444A02Rik	0.0460164
Dtl	0.0271651					Szrd1	0.046093
Srsf5	0.0272181					Zbtb39	0.046093
Hyou1	0.0272989					Itga4	0.046093
Chpf	0.0273217					Calr	0.046093
Smek1	0.0274136					Sin3b	0.046093
Trim37	0.0277564					Tagap1	0.046093
Pnrc1	0.0277564					Gm17644	0.0461921
Lif	0.0277564					Coro1b	0.0467203
Dynlt1a	0.0278069					Coro2a	0.0469409
Dpysl2	0.028035					Gmnn	0.047171
Mrpl12	0.0282125					Kif14	0.0471932
Bcl3	0.0282125					Dcaf12	0.047814
Capza1	0.0282125					Rpl35a	0.0479105
Ccrn4l	0.0282125					Clic1	0.0483005
Rtca	0.0283029					Slc17a5	0.0483586
Mvp	0.0285352					Bub1	0.0484175
Wdr55	0.0286912					Hmgn2	0.0484893
Hectd1	0.0286912					Lrrc33	0.0485873
Hsp90aa1	0.0288387					Mrpl38	0.0487783
Tysnd1	0.0289413					Map4	0.0487783
S100a11	0.028962					Zfp458	0.0487783
Ube2r2	0.0289754					Rbm38	0.048796
Pgp	0.0289754					Rtel1	0.048796
Rpl17	0.0290076					Rad23b	0.048796
3110062M04Rik	0.0291748					Prkra	0.0491516
Nhp2	0.0293877					Ncln	0.0495752
Bcl2	0.0294911					Taf1c	0.0495942
2310045N01Rik	0.0294911					Cul4b	0.0495942
Fkbp4	0.0294911					Tas1r3	0.0495942
Mrpl18	0.0294911					Cenpa	0.0500152
Lrrc58	0.0295748					Ech1	0.050019
Rpa2	0.029618					Nfatc1	0.0502946
Dhrsx	0.0296711					Setdb2	0.0502946
Ubr4	0.0298649					Lcp1	0.0504325
Slfn2	0.0298875					Cep76	0.0504325
Arpc2	0.0302206					Smtn	0.0504325
Mrps18b	0.0302206					Uap1	0.0508676
Rfwd3	0.030264					Cblb	0.0513362
Dlgap5	0.030264					Chmp1a	0.0513589
Rps2	0.0308069					Zfp189	0.0513992
Mtmr14	0.0308069					Nucks1	0.0513992
Tmed4	0.0308069					Slc7a6	0.0514186
Ube2t	0.0308922					Mbtps1	0.0514286
Tspyl3	0.0309161					Sfpi1	0.0514286
2810006K23Rik	0.0309161					Btla	0.0517184
Pkn2	0.0313317					Cd22	0.0520826
Laptm5	0.0315192					Mphosph6	0.0520826
Itpr1	0.031558					Kif20b	0.0520826
Trim27	0.031558					Atp6ap2	0.0520826
Fbxo5	0.031558					Ttc14	0.0520826
Tor1b	0.031558					Trpv2	0.0522137
Noc2l	0.0315619					Ppfibp1	0.0522137
Acot9	0.0315619					Hmga1-rs1	0.0524436
Rpl18	0.0317165					Suclg1	0.0526487
Ncapg	0.0317636					Tmem168	0.0526487
Bcl7c	0.031796					Hmgcl	0.0526569
B4galt7	0.031865					Prpf39	0.0527097
Atf4	0.0319236					Mtfr2	0.0529742
Ermp1	0.0325761					Ccl9	0.0529811
Srgn	0.0325883					Lsg1	0.0529811
Traf1	0.0325883					Qsox1	0.0532884
Chchd4	0.0325883					Fzr1	0.0533184
Prdx4	0.0325883					Dmxl1	0.0535928
Chek1	0.0326227					Sec16a	0.0541694
Gpr146	0.0326227					Nelfcd	0.0542813
Ccdc88c	0.0326227					Ephx1	0.0545169
Fyb	0.0327029					Scpep1	0.0547982
Ms4a4c	0.0327029					Acta1	0.0549032
Sla2	0.0327556					Hmgb2	0.0556916
Tnfsf8	0.0329638					Arhgap15	0.0557328
Rbm17	0.0331121					Unk	0.0557328
Sec31a	0.0331121					Zfp58	0.0560107
H3f3b	0.0331121					Fam213a	0.0561537
Ets1	0.0331121					Slco4a1	0.0562897
Mgst2	0.0331121					Serinc3	0.0566238
1500011B03Rik	0.0331121					Tinf2	0.0568141
Hdac2	0.0332054					Hirip3	0.0568141
6430706D22Rik	0.0332213					Gars	0.0568769
Ube2m	0.0336748					Gclm	0.0569115
Mt2	0.0336748					Snhg1	0.0569115
Ltv1	0.0336748					Vcl	0.0569115
Senp3	0.0338291					Ikbip	0.0569115
9930111J21Rik1	0.0338291					Arhgdib	0.0577711
Eif2b3	0.0338291					Cenpv	0.0579364
Arl4a	0.0338291					Tanc1	0.0579405
Pacs1	0.0338291					4930427A07Rik	0.0579498
Dna2	0.0338291					Impdh1	0.0579877
Rpl7a	0.0338291					P4hb	0.0579877
Tpp2	0.0338291					Snhg3	0.0579877
Uba3	0.0338291					Alkbh5	0.0579877
Arl2bp	0.0343202					Map3k4	0.0580347
BC017643	0.0344005					Uevld	0.0582118
Als2	0.0346013					Alas1	0.0582118
Tsr1	0.0356168					Dpp4	0.0582141
Naa25	0.0359606					Gpam	0.0585607
Rrs1	0.0362134					Clic4	0.0587484
Rxra	0.0362527					Lsp1	0.0590043
Cdk1	0.0364299					Sh3d19	0.0591048
Sbno1	0.0364716					Mcm4	0.0593748
Fam107b	0.0364716					Micall1	0.0604443
Pbrm1	0.0371971					Pcna	0.0609603
Arl6ip1	0.0371971					Mrpl10	0.0615753
Mzt2	0.0371971					Arf4	0.0617889
Acaca	0.0371971					Zyx	0.0618212
Cad	0.0372619					Erp29	0.0618547
Xcl1	0.0372619					Kpna3	0.0618547
Dhcr24	0.0376219					Scmh1	0.0619616
Egfl7	0.0376385					4930430F08Rik	0.0623174
Dr1	0.0376385					Gabpb1	0.0624219
3110056K07Rik	0.0376385					Cox6a2	0.0625596
Tnf	0.0376385					Gm6710	0.0626319
2310003H01Rik	0.0376659					Ccdc14	0.0626319
Coa6	0.0380908					Rrp1b	0.0626999
Itm2b	0.0380908					Vasp	0.0627326
Smyd5	0.0381727					Atf7ip	0.0627326
Spop	0.0381727					Cox7a2l	0.06289
Ncoa4	0.0381727					Pold1	0.06289
Abtb1	0.0381727					Ankle1	0.063156
Nup35	0.0381727					Cdc25b	0.0633001
Rrm2	0.0381727					Zfp952	0.0633451
Nkg7	0.0384423					Hps4	0.0635088
Lag3	0.0385977					Gm10845	0.0637233
Kcnab2	0.0385977					C1qbp	0.0637233
Tbxa2r	0.0385977					Ptgs1	0.0637233
F2rl3	0.0385977					Med7	0.0637233
Comt	0.0391403					Eef1g	0.0642752
Prpf19	0.0391403					Smyd5	0.0643439
Akr7a5	0.0393797					Mrpl17	0.0647561
Nusap1	0.0394127					Prdx6	0.0649478
Txlng	0.0394127					Tmem214	0.065062
Mrpl16	0.0394612					Rps15	0.0653103
Sumo2	0.039702					Fam122b	0.0653103
Tmem50a	0.039702					Cd81	0.0653103
Thy1	0.039702					Nfil3	0.0653103
Ndufa2	0.0399482					Xab2	0.0653901
Snhg1	0.0404283					Stxbp1	0.0660339
Triobp	0.0404283					Aamp	0.0661164
Hnrnpab	0.0407856					Tacc3	0.0663272
Fam72a	0.0407856					Naca	0.0663272
Tmem41a	0.0407856					Mis18a	0.0663874
Ubc	0.041047					Pomt1	0.0664831
Bbs9	0.0411595					Jak3	0.0666313
Rpl28	0.0411595					Esco2	0.0666546
Gtf2h2	0.0413563					Wee1	0.0666546
Atp5k	0.0413934					L3mbtl3	0.0666546
Ctse	0.0416001					Efcab14	0.0666546
Dhx33	0.0418502					Lgr5	0.0666546
Mapre2	0.0418526					Slmo2	0.0666592
Usp12	0.0418526					Pisd-ps3	0.0673205
Ap2m1	0.0418871					Xkrx	0.0673205
Aurkb	0.0418871					Pon2	0.0673205
Il12rb2	0.0422697					Myadm	0.0675006
Akap8	0.0422697					Hdc	0.0675544
1500011K16Rik	0.0423628					Wdr1	0.0676485
Cul4a	0.0425798					Kif18b	0.0680163
Nt5c2	0.0425798					Tmem248	0.0680163
Pdcd4	0.0426118					2410006H16Rik	0.0681027
Cryzl1	0.0426118					Dhfr	0.0686824
Snrpd1	0.0426118					Ilkap	0.0691502
Raly	0.0426118					Msh6	0.0691675
Tnfsf10	0.0426118					Pkm	0.0694696
Smarcc1	0.0427295					Trit1	0.0694696
Ifi27l2a	0.0430385					Ddx19a	0.0698442
Rpl3	0.04308					Zfp85-rs1	0.0700105
Cdca2	0.0431772					Arhgap9	0.0701707
Rab7l1	0.0431966					Utp20	0.0703366
Commd10	0.0434561					Ubb	0.0705287
Tmsb15l	0.0435607					H2-K1	0.0705287
Rrn3	0.0435607					Hsd17b12	0.0705287
Gbp4	0.0435864					Hspa9	0.0705287
Gimap6	0.0436036					Limd2	0.0706546
Fdxr	0.0438935					Pcyox1l	0.0707035
Pfn1	0.0439128					Tfb2m	0.0708472
Kif21b	0.0447599					Ddit3	0.0709033
Gnai3	0.0447599					Zfp652	0.0714123
Psmd10	0.0448552					Gpr180	0.0717363
Cars	0.0450402					Ccnf	0.0717585
Casp6	0.0451436					Cant1	0.0717585
Cdt1	0.0451553					Zfp142	0.0717678
Ppp3r1	0.0451555					Farp2	0.0718258
Odf2	0.0452796					Cpt1a	0.0727071
Rasgrp1	0.0452976					Lef1	0.0729351
Slc4a1ap	0.0452976					Pola2	0.0729919
Impdh2	0.0453677					2015-09-08	0.073061
9030617O03Rik	0.0453677					Nbas	0.0736437
Hist1h4i	0.0455426					Cdk2ap2	0.0736437
Arl4c	0.0456077					Exog	0.0736793
Ppan	0.0456782					0610007P14Rik	0.0739946
Hilpda	0.0458943					Timmdc1	0.0739946
Foxp1	0.0461249					Cox4i1	0.0739946
Loxl2	0.0464645					Ptbp3	0.0739946
Tmsb10	0.0464645					Atg14	0.0741651
Sdhaf1	0.046675					Pwp1	0.0743599
Fam195a	0.046675					Fut11	0.0744315
Capza2	0.0467126					Brd2	0.0745271
Hmox1	0.0467863					Trmt13	0.0748043
Snrpc	0.0476549					Tex264	0.0751212
Smc2	0.0477441					Lpp	0.0751429
Ndrg3	0.0477441					Ubiad1	0.0751483
Myeov2	0.0477478					Cbr3	0.0751483
Gm4262	0.0477757					Tbl1x	0.0752521
Atp13a3	0.0477757					Rpain	0.0752521
Ufl1	0.0478563					Ift52	0.0752521
Mettl10	0.0478563					Bri3bp	0.0759052
Orc2	0.0478563					4921524J17Rik	0.0759052
Vat1	0.0478563					Wdr41	0.0759052
Atg2a	0.0479678					Cd79a	0.0761721
Ap2a1	0.0486882					Gm805	0.0761721
Vps35	0.0489299					Map3k11	0.0761721
Mrpl48	0.0489676					Rps24	0.076199
Yy1	0.0492429					Cnnm3	0.076199
Nsun2	0.0492429					Rasgrp2	0.076199
Fam102a	0.0492919					Gps1	0.076199
Dnaja3	0.0496929					Sprtn	0.076199
Clybl	0.0497165					Chml	0.0762617
Gdi1	0.0497165					Gpatch2l	0.0762617
Nol10	0.0497454					Bace1	0.0762617
Cdc20	0.0497522					Slc7a5	0.0766866
Bzw1	0.0499457					Neu1	0.0766866
Usp15	0.0499457					1700094D03Rik	0.0771614
Ftsj3	0.0499457					Scarb1	0.0772985
Nvl	0.0499457					Pcgf3	0.0775738
Dlgap4	0.0499457					Tbx19	0.0775738
Ddx31	0.0499457					Hpcal1	0.0776152
Fgl2	0.0499625					Pom121	0.0776152
Prmt3	0.0499625					Ptgr1	0.0780277
Hp1bp3	0.0499625					Mdm1	0.0785132
Ncaph	0.0499672					Trp53inp2	0.0788019
Sytl1	0.0500265					Lyz2	0.0788019
Fam83d	0.0503541					Tmed2	0.0788019
2610035D17Rik	0.0504825					Fbxo42	0.0788019
Cox5a	0.0504825					Tmem201	0.0788019
Eif1a	0.0506158					Kif2c	0.0788019
Sfi1	0.0506609					Atp5j	0.0788019
Rbpj	0.0506778					Rnf4	0.0794436
Eif4g2	0.0506778					Cd3eap	0.0795479
Lbr	0.0506909					Ift20	0.0795479
Rnft1	0.0506909					Exosc10	0.0796666
Sp2	0.0506909					Pycrl	0.0796666
2310008H09Rik	0.0507278					Pfn1	0.0796666
Pggt1b	0.0507393					2610002M06Rik	0.0796666
Fut8	0.0509572					Atic	0.0796666
Ccne2	0.0509702					Ablim1	0.0801297
Zfml	0.0509702					Ermp1	0.0801297
Ctsz	0.0509875					Pex10	0.0801297
Ostm1	0.051033					Mlycd	0.0803228
Npc2	0.0510551					Stard4	0.0811957
Rabep1	0.0510551					Map3k1	0.0812096
Dusp6	0.0518598					Gtpbp1	0.0816547
Trp53i11	0.0518598					Pgm3	0.0816547
Slc35f2	0.0519447					Uqcrfs1	0.0816547
Vrk2	0.0520575					D16Ertd472e	0.0816722
Tasp1	0.0521582					Rcn3	0.0816722
Mettl9	0.0529039					Irf8	0.0817603
2610507B11Rik	0.0529039					Zfp799	0.0817603
Lpcat4	0.0529039					Rbl1	0.0818767
Mybbp1a	0.0533752					Slc35a4	0.0818767
Aars2	0.0533752					Ppif	0.0819186
Aco1	0.0534277					Phb	0.0819605
Card11	0.0534916					Lmtk2	0.0820016
2310036O22Rik	0.0535041					Nmt1	0.0822645
Adprm	0.053561					Pgrmc1	0.0822645
Smc4	0.0536435					Ranbp1	0.0822645
Wdr53	0.0536441					Tespa1	0.0824335
Nipsnap1	0.0537005					Cbx2	0.0824385
Cycs	0.0538781					Zc3h10	0.0826074
Kat8	0.0538781					Gm11648	0.0826618
Dido1	0.0538852					D730005E14Rik	0.0827159
Asf1a	0.0541796					Trappc3	0.0827159
Dnaja1	0.0541796					Pcsk7	0.0827159
Rpph1	0.0541824					Echdc1	0.0827159
Man2b2	0.0542331					Klhdc4	0.0827649
Kpna1	0.0544876					3110021A11Rik	0.0827649
Tfip11	0.0553399					Fam21	0.0827649
Pml	0.0553399					9930104L06Rik	0.0829729
Tubg1	0.0553399					Phf15	0.0838237
Uhrf1bp1l	0.0553399					Anapc1	0.0841548
Oxsm	0.0553399					3110082I17Rik	0.0850573
R3hcc1	0.0553399					Gpm6b	0.0853483
Abhd12	0.0553483					Lyar	0.086048
Fam49b	0.0553834					Eif4ebp2	0.086048
Polr2h	0.0557801					Uba2	0.086048
Msrb2	0.0557801					2900097C17Rik	0.0863219
Psmc4	0.0557801					Tiam1	0.0863219
Cpsf1	0.0558328					Tram1	0.0868335
Pdcd6ip	0.0558328					Enox2	0.0878765
Yipf4	0.0558328					Sdc4	0.0878765
Gaa	0.0561612					Tbc1d19	0.0879665
Gtse1	0.0562372					Slc20a2	0.0881936
Pdxk	0.0562372					Mrpl28	0.0883487
Gsr	0.0562372					Uqcr10	0.0884613
Il2rb	0.0562752					Coro7	0.0884613
Shmt1	0.0562752					Rab10	0.0884613
Odc1	0.0562964					Mcph1	0.088674
Zfp97	0.0564111					Rab33b	0.088674
Pkm	0.0568598					9230112D13Rik	0.088674
Mark2	0.0571286					Cytip	0.0887231
Hist1h1d	0.0572021					Plcd3	0.0888238
Mdn1	0.0575413					Zfp775	0.0888238
Vcl	0.0577019					Hip1r	0.0890287
Gnl3	0.0586819					Atg4b	0.0894932
Ipo5	0.0586819					Ublcp1	0.0896599
2015-03-02	0.0586819					Psmc1	0.0897509
Trim25	0.0587082					Tm2d1	0.0897509
Trim14	0.0587514					Wdr48	0.0899418
Elf2	0.0588365					Cenpl	0.0900091
Bag1	0.0588682					Prmt2	0.090331
Heatr3	0.0588682					Dtwd2	0.0903496
Fundc1	0.0589004					Arpc1a	0.0904723
Mdm2	0.0595012					Mphosph10	0.0904723
Mef2d	0.0596441					Surf4	0.0914039
St8sia1	0.0596441					Snd1	0.0914727
Rnf220	0.0598					Thbs2	0.0914727
Oaz1-ps	0.0598					Zfp777	0.0914727
Jund	0.0606291					Ndufab1	0.091625
A930001A20Rik	0.0606291					Cd69	0.091625
Cox8a	0.0606695					Trap1	0.0918359
Appbp2	0.0609056					Zfp772	0.0918359
Tagln2	0.0609056					Cnih	0.0918359
2015-09-06	0.0612835					Mcm6	0.0921538
Ptprs	0.0613181					Cd19	0.092175
Ptbp2	0.0613181					Clta	0.0924642
Rbmxl1	0.0613181					Mcm7	0.0925154
Esco1	0.0613181					Slc37a4	0.0931461
Eps15l1	0.0614015					Grap	0.0932383
2410002F23Rik	0.061471					Sfi1	0.0932383
Cog6	0.0615129					Naa25	0.0937936
Spata6	0.061542					Armc10	0.0937936
Dolk	0.061542					Selm	0.0938604
Zfp367	0.061542					Cwf19l2	0.0942119
Nsf	0.061542					Lrrc39	0.0942119
Mapk6	0.0621098					Cisd2	0.0942755
Arap1	0.06257					Agtrap	0.09434
Lgals3bp	0.0626575					2015-03-02	0.09434
Cybasc3	0.0626575					Efcab2	0.09434
Ldlrad4	0.0626575					Arhgef39	0.0945674
Ankle2	0.0626575					Wdfy4	0.0945674
Ndufb8	0.0627109					Tmtc4	0.0945674
Cdk2ap2	0.0629951					Il17ra	0.0945714
Zfp62	0.0631361					Dtx3l	0.0946935
Aff3	0.0631361					Syce2	0.0947697
Lrpprc	0.0631361					Mroh1	0.094935
Pabpc1	0.0631361					Ttll12	0.0950599
Mycbp2	0.0632577					Gabarap	0.0951292
Zfp397	0.0632577					Fosl2	0.0956955
Pon2	0.0634872					Tmc8	0.0957515
Tpm3	0.0636365					Tmem173	0.0963035
Gm5424	0.0636365					Afap1	0.0968147
Peo1	0.0636365					Nle1	0.0968147
Styx	0.0637861					Ccdc18	0.0968797
Rpl13a	0.0638396					Mpnd	0.0969303
Top2b	0.0640293					Rps7	0.0969498
Nkiras2	0.0643004					Usp32	0.0972623
Topors	0.0643004					S1pr1	0.0979582
Rpl15	0.0643031					Mapk6	0.0985205
Mpv17l	0.0643031					Ids	0.0987142
Lcmt2	0.0643031					Timm9	0.0987591
Ankfy1	0.0643031					Tyr	0.0987624
Stat6	0.0643031					Sac3d1	0.0987624
Spcs1	0.0643031					Dnajc21	0.0988003
Pomp	0.0643031					Ddx5	0.0988003
Pola1	0.0646405					Rhobtb2	0.0988003
Kras	0.0646489					Dennd4a	0.0988003
Orc1	0.0647248					Shisa5	0.0988003
Sc4mol	0.064782					Rxra	0.0988003
Bnip1	0.0650938					Crip1	0.0988003
Mrpl51	0.0652757					Nol6	0.0990673
Atp10a	0.0653702					Pik3cg	0.0990673
Fosl1	0.0657558					Zfhx2	0.0990673
Gnptg	0.0657621					Arhgap31	0.0993774
2610002M06Rik	0.0660099					Eva1b	0.0994096
Sdccag3	0.0661301					Atp5a1	0.0994096
Tmem173	0.0663503					Vps51	0.0994096
Swt1	0.0666019					Bcdin3d	0.0994096
Hist1h2ae	0.0668188					Elp5	0.0994096
St13	0.0669109					Gm20939	0.0994096
Sri	0.0670554					Lss	0.0994221
Ankrd37	0.0671241					Haus4	0.0994221
Zfp68	0.067375					Trappc5	0.0994221
Suv39h1	0.06751					Crem	0.0994465
2700062C07Rik	0.06751					Stim1	0.100084
Hivep3	0.0675707					Eif3f	0.100108
Zfp622	0.0675707					Tnfaip8l1	0.100108
Tcf12	0.0677957					Atxn7l1	0.100293
Rpl39	0.0677981					Zmynd11	0.10048
Lins	0.0677981					Ybx1	0.1007
Bnip3	0.0677981					Ankrd13c	0.100792
Rpl5	0.0679812					Mis18bp1	0.100968
2015-03-07	0.0679812					Tipin	0.101004
Prkar1a	0.0681905					Myl12a	0.101004
Shfm1	0.0681926					Maml2	0.101167
Tgfbr1	0.0684585					Cnpy3	0.101476
Arfgap2	0.0685533					Ncapg2	0.101616
Tssc4	0.0685905					Ptgir	0.102081
Amigo3	0.0686029					Hprt	0.102883
Zcchc18	0.0687059					Ipo7	0.102883
1110058L19Rik	0.0688812					Tm7sf2	0.102883
Pim1	0.0689388					Myo5a	0.102883
Cyb5	0.0689475					Qtrtd1	0.102883
Gapdh	0.0692718					Ccdc107	0.102883
Ncoa2	0.0692961					Lrp4	0.103775
Myl12b	0.0692961					Nedd9	0.103775
Limk2	0.0692961					Alg8	0.10383
Sema7a	0.0696454					Spata24	0.10383
E2f8	0.0697482					Cst3	0.10383
Gapvd1	0.0698071					Clasp2	0.104048
Acads	0.0698071					Parp1	0.104048
Rapsn	0.0698071					Zfp867	0.104048
Fryl	0.0699751					Snap47	0.104048
Praf2	0.0699751					Ghitm	0.104048
Ccnd2	0.0699751					Mplkip	0.104273
Kif23	0.0702008					Ap4s1	0.104331
Nbeal2	0.0702008					Nr2c1	0.104356
Clic4	0.0704951					Slc25a11	0.104531
Shkbp1	0.0705203					Ms4a6c	0.104865
Ppic	0.0705977					Cdca7	0.104865
Eri1	0.0706466					Phactr2	0.104865
Gm561	0.0706466					Pds5a	0.104865
Matr3	0.070774					Atg16l2	0.104865
Nfat5	0.070774					Uqcr11	0.105013
Fam92a	0.070893					Nutf2	0.105237
Gfer	0.070893					Tsc2	0.105237
Emg1	0.070893					Polr2k	0.105237
Dhx32	0.070893					Cds2	0.105237
Naca	0.070893					Cyb561d1	0.105237
Ibtk	0.0711299					Rap1gds1	0.105366
Snhg3	0.0711334					Npm3	0.105366
Pxk	0.0711334					Smarcc2	0.105895
Sh3bp2	0.0716472					Prkcd	0.106478
B4galt5	0.0721087					Wapal	0.106592
Phf6	0.0721087					Rlim	0.10726
Esf1	0.0721095					Pdzd4	0.107532
Rpl13	0.0721095					Rnf166	0.107954
Prkcq	0.0722796					Trp53inp1	0.108272
Rpl10a	0.0722796					Impdh2	0.108503
Polr3g	0.0727251					Phip	0.108655
Cxcr5	0.0727812					Tbc1d10c	0.108743
Apoo	0.0727814					D630039A03Rik	0.108743
Smim4	0.0733086					Smim14	0.108743
Ccdc164	0.0733086					Vwa8	0.108743
Nsmce4a	0.0733301					Gnao1	0.108743
Sp1	0.0735068					Capza1	0.109008
Ndufv3	0.0735068					Bcas2	0.109044
Mmgt1	0.073757					Traf3ip1	0.109044
Ccr4	0.073757					Msi1	0.109044
Cap1	0.0742529					Arfip2	0.109044
Bmyc	0.074259					Yeats2	0.109044
Sap18	0.0744402					Ly86	0.10911
Gpkow	0.0746683					Ninj1	0.109131
Gbp3	0.0748169					Srsf2	0.109179
Fastkd5	0.0748169					Dpysl2	0.109277
Nme3	0.0749361					Erlin2	0.110218
Tnrc6c	0.0751767					Nit2	0.110273
Arid5a	0.0753491					Zc3h4	0.110651
Carm1	0.075394					Clec2g	0.111068
Psmd7	0.0755078					2610005L07Rik	0.111273
Ddhd2	0.0755078					Nup98	0.111654
Mapkapk3	0.0755078					Cenpn	0.11188
Cdc25b	0.0757453					Ensa	0.11197
Naa50	0.0757453					Pno1	0.11197
Wdr83	0.0757644					Rbm8a	0.11197
Tmem164	0.0759049					Alpk1	0.112066
Il17ra	0.076071					Sirt3	0.112079
Nus1	0.076071					Wnt6	0.112079
Rif1	0.076071					Slc43a1	0.112079
Hmgb1	0.076092					Cdca8	0.112219
Rnf40	0.0763869					Epb4.1l2	0.112394
Pet100	0.0763869					Rcsd1	0.112605
Trappc6a	0.0766536					Nkx6-3	0.112676
Cry1	0.0766879					Abhd8	0.112713
Abcb6	0.0768081					C330027C09Rik	0.112713
Smarca2	0.0768081					Tsen34	0.112792
1600014C10Rik	0.0768081					Oas1b	0.112792
Gm10845	0.0768081					Spef2	0.112792
Fam195b	0.0768081					Gas7	0.112792
P2ry10	0.076985					Oxnad1	0.112792
2410004N09Rik	0.076985					Dis3l2	0.112792
Itpripl1	0.076985					Plscr3	0.112792
Gm2382	0.076985					Lrrn3	0.112792
Fzr1	0.0770305					Senp8	0.112974
Tsta3	0.0770711					Fam49b	0.11354
Eapp	0.0770711					Lbr	0.113931
Tpm1	0.0770831					Wdr76	0.113931
Xpo5	0.0772742					Trim46	0.113931
Pde2a	0.0772742					Zik1	0.114245
Gt(ROSA)26Sor	0.0773504					Rtn4rl1	0.11433
Sesn2	0.0773973					Nob1	0.11433
Cdc37l1	0.0775178					Mxd1	0.115181
Lrrc33	0.0775178					Zfp277	0.115276
Pak4	0.0778241					Mgat4b	0.115276
Abcc1	0.0779115					Itgal	0.115598
Tex2	0.0779115					Rpa2	0.115598
Zfp593	0.0779115					Ndufb8	0.115598
Rnmtl1	0.0779115					Smg7	0.115598
Hemgn	0.0779115					Fitm2	0.115598
Mthfd1l	0.0780104					Gns	0.115598
Aak1	0.0780104					Ss18	0.115815
Anxa2	0.078082					Flnb	0.116446
Klk8	0.0787763					Shmt1	0.116752
Rpl31-ps12	0.0789323					Arpc2	0.116907
Katnb1	0.0789323					5830418P13Rik	0.116907
Tbc1d13	0.0789848					2810021J22Rik	0.116907
Timm21	0.0792513					Dclre1c	0.117163
Cenpi	0.0794978					Ttc17	0.117289
Wdr85	0.079835					Gm16516	0.117314
1810043H04Rik	0.0798766					Hilpda	0.1179
Cog5	0.0799829					Wdr5	0.1179
Rfc4	0.0811756					Eri2	0.117919
Nop56	0.0815197					Cux1	0.117981
Ttc3	0.0816114					Ubac1	0.118001
Ugp2	0.0816651					Cebpe	0.118222
Zfp191	0.0820896					Med29	0.118901
Tmem55a	0.0822424					Zbtb32	0.118942
2810008D09Rik	0.0822778					Ica1l	0.119343
Emd	0.082585					1600012H06Rik	0.119343
Sfn	0.082585					Zfp397	0.119343
9030025P20Rik	0.0829386					Hivep2	0.119425
Cdca7l	0.0829386					Ttf2	0.119537
Ccar1	0.0830005					Tsr1	0.119537
Tmem123	0.0831305					Nhp2l1	0.119675
Lonp1	0.0833527					Ncl	0.119675
Bccip	0.0833862					1600002H07Rik	0.119686
Zfp106	0.0833862					Rbks	0.119686
Nudc	0.0836076					Fcgr2b	0.120222
Uba5	0.0836314					Elmsan1	0.120228
Trim32	0.0836939					Smg1	0.121659
Themis	0.084094					Slc4a7	0.121659
Stard5	0.084422					Atp6v1c1	0.122036
Etf1	0.0844418					Dctpp1	0.122574
Krtcap3	0.0844556					Ddc	0.122574
Pilrb1	0.0845854					Tmub1	0.122574
Dusp22	0.0845854					Pdhx	0.122574
Man2b1	0.0846534					Bcl2l11	0.122574
Ankrd17	0.0847777					Mrps7	0.122692
Etnk1	0.0849957					1110004E09Rik	0.122692
Fastkd3	0.0849957					Kcnn4	0.122715
Ptpn22	0.0850898					Pomgnt1	0.12279
Dhx29	0.0850898					Tgfbr2	0.123084
Fignl1	0.0854471					Idh1	0.123158
Syap1	0.0854471					Agpat2	0.123158
Atg4a	0.0854653					Rasgrp3	0.123158
Bcl2a1d	0.0854653					Asl	0.123335
Dut	0.0854653					Mlkl	0.123581
Khsrp	0.0856193					BC029722	0.124155
Eif4ebp2	0.0856609					Vps13c	0.124951
Mesdc2	0.0860786					Strap	0.125008
Ssna1	0.0861303					Csk	0.125008
Kcmf1	0.0864622					2410127L17Rik	0.125172
Timm17a	0.0865895					Fads1	0.125172
Nfkb1	0.0865895					Llgl1	0.125172
Atp5l	0.086895					Rbm28	0.125172
Tssc1	0.0869127					Rpe	0.125172
Fam134b	0.087214					Rmdn3	0.125172
Mat2a	0.087214					Wdr82	0.125172
Sigmar1	0.0872353					H1f0	0.125347
Picalm	0.0876411					Bcas3	0.125992
Sec61g	0.0879537					Urb1	0.125997
Pisd	0.0879537					Hist2h2be	0.125997
Eps15	0.0881157					Fgd3	0.125997
Peli1	0.0882656					Txndc5	0.126018
Tuba1c	0.0887911					Ccndbp1	0.126018
Katnbl1	0.0888945					Creld2	0.126018
BC021614	0.0889846					Naa16	0.126018
Rbck1	0.0891171					Thop1	0.126018
Plekhg2	0.0891586					2410004B18Rik	0.126018
Bmi1	0.0891586					Mt1	0.126041
Ptk2b	0.0891586					Sfxn3	0.126041
Rcc1	0.0891586					Rps6	0.126041
Srf	0.0898691					Dido1	0.126041
Cux1	0.0898855					Vezf1	0.126041
Ddx3y	0.0901138					Pdcl	0.126504
Depdc1b	0.0903089					Fam3a	0.126565
Satb1	0.0903589					Cenpb	0.127466
Elmo1	0.0903849					Gng5	0.127905
Grsf1	0.0908144					Eif3d	0.127905
Zscan21	0.0910817					Dhcr24	0.128361
Cirbp	0.0911438					Dhrs7	0.128361
Pno1	0.0912465					Magt1	0.128361
Banf1	0.0914289					Rabgap1	0.128361
H2-K1	0.0914289					Ostf1	0.128361
Mrpl35	0.0918447					Gpt	0.128361
Slc5a3	0.0918447					2310022A10Rik	0.128392
Atraid	0.0918447					Erap1	0.128955
BC055324	0.0919395					Rpl27a	0.128955
Stk19	0.0921238					Eif2a	0.129158
Stt3b	0.0921563					Zfp862	0.12965
Cwc22	0.0921563					Car12	0.129888
Rnf38	0.0921749					Ppp1ca	0.129888
D5Ertd605e	0.0921749					Glipr2	0.1303
Kdm3a	0.0921749					Zfp619	0.130524
Incenp	0.0921749					Topbp1	0.131149
2015-09-09	0.0922798					Exoc6	0.131231
Zfp7	0.0922798					Skil	0.131231
Tmem184c	0.0922915					Itgb2	0.131327
Furin	0.0922915					Fam108a	0.131577
Cltb	0.0922915					Slc16a1	0.131577
Coro2a	0.0922915					Ifitm1	0.131677
Sfrs18	0.0922915					Mtss1	0.131677
Dis3	0.0922915					Apaf1	0.132478
Bub1b	0.0922915					Rcn2	0.132608
Slc25a5	0.0924327					Pop5	0.132658
Racgap1	0.0924327					Akr1c13	0.132966
Samhd1	0.0928061					Rfk	0.132993
Slc25a22	0.0928061					Ubxn2b	0.132993
Cyfip2	0.0928061					Tfe3	0.133277
Coro7	0.0928061					Cklf	0.133354
Sar1a	0.0929613					Zfp229	0.133512
Stard3nl	0.0929613					Tubgcp3	0.133512
Cxcr3	0.0933957					Gm15772	0.133741
Tnfrsf13c	0.0933957					Alg12	0.133986
Reep5	0.0934274					Dhx15	0.134084
Hspa9	0.0939434					Rpl5	0.134376
Sae1	0.0940431					Rttn	0.135009
Bad	0.0940431					Pnkp	0.135255
Ncdn	0.0941953					Rpl36al	0.135255
Ahsa1	0.0941953					Bcl2l1	0.135468
Herpud2	0.0941953					Usp37	0.135488
Gusb	0.0942235					Paip1	0.135488
Chuk	0.0943979					Aip	0.135649
Il18rap	0.0943979					Anapc11	0.135649
Rala	0.0946516					Cnot1	0.135649
Rsph3a	0.0947823					Zfp69	0.135722
Cmah	0.0949113					Lepr	0.135722
Irf2bpl	0.0951051					Dhx58	0.135722
Chmp2a	0.0951308					Smarce1	0.135722
Cfl1	0.0951325					Mtmr9	0.135722
Kat7	0.0951325					Ttc5	0.135723
Nfkb2	0.0954639					Slu7	0.135725
Usp47	0.0954639					Ube3b	0.135725
Ripply3	0.0956054					Fbxl6	0.135725
Pycard	0.0956832					Cd209c	0.135725
Hdac10	0.0956981					Camkv	0.135725
Ece2	0.0958014					Plekhf2	0.13588
Idh2	0.0959366					Ctps	0.13588
Atp5g2	0.0959441					Cdc25c	0.13588
Psma5	0.0963986					C230081A13Rik	0.13588
Bicd2	0.0964811					Sdad1	0.136014
Snrnp200	0.0964811					Arl4a	0.136654
Gdpgp1	0.0964811					Mrps5	0.13677
Serpinb9	0.0966306					Cycs	0.136905
Map1lc3b	0.0966773					Ak2	0.137122
Gga2	0.0972404					Nedd4	0.137502
1110004F10Rik	0.0980678					Rinl	0.137595
Uqcrq	0.0980793					Rbm12b1	0.137663
Fbl	0.0980793					Pomt2	0.137663
Recql	0.0980793					Elk1	0.137663
Ppp2r5a	0.0980793					Aurka	0.137663
Sf3b3	0.0984447					Apobec2	0.137663
Tgfb1	0.0984459					Scamp3	0.137663
Ncoa3	0.0990172					Cep128	0.137663
Sgol1	0.0990338					Mrpl36	0.137663
Supt20	0.0991219					Lxn	0.137663
Cdc42se1	0.0992811					Mau2	0.137916
Hsp90ab1	0.0992811					Ccdc97	0.137916
Stxbp5	0.0996272					Rps18	0.137931
2410127L17Rik	0.0997395					Ebpl	0.138006
Cd9	0.0998861					Cmc2	0.138006
Vezt	0.0998916					2700099C18Rik	0.138006
Ncor2	0.100058					Prr14l	0.138006
Snhg9	0.100283					Tas1r1	0.138006
Psmc1	0.100283					Aldh9a1	0.138377
Ifngr1	0.100399					Them4	0.138377
Arhgef2	0.100399					Rragc	0.138377
Slc39a4	0.100591					Rab2b	0.138501
Trafd1	0.100626					Tecpr2	0.139202
Nabp2	0.101107					Slc25a3	0.139202
Rpl8	0.101107					Zfp931	0.139267
Phip	0.101308					Emilin2	0.139267
2610019E17Rik	0.101459					Mtrr	0.139406
Comtd1	0.101558					Tgfbrap1	0.139741
Hist1h4d	0.101558					Cd274	0.139784
Tmem160	0.101558					Gnl3	0.140326
Coq10b	0.101911					Ttf1	0.141025
Asxl2	0.101935					Cbx1	0.141104
Ywhaz	0.102087					B4galt4	0.141154
Lxn	0.102491					Ccnl2	0.141158
Prdm16	0.102764					Cmss1	0.141158
Cnp	0.10293					4930455F23Rik	0.141158
Slc2a1	0.103053					Selplg	0.141158
Pus3	0.103091					Flna	0.141158
Tbc1d22b	0.103091					Tnfrsf1b	0.141196
Erp44	0.103091					Gsn	0.141276
Got1	0.103197					Pkn1	0.141276
Gadd45b	0.103197					Fam64a	0.141661
Eme1	0.103197					2015-09-09	0.141741
Tcirg1	0.103197					Tsc22d4	0.141883
S100a10	0.103197					Mtdh	0.14215
Ap3b1	0.103197					Kdm8	0.142552
Ptprc	0.103197					Sap30l	0.142688
Fech	0.103197					Mamdc4	0.14271
Abhd15	0.103251					Pigm	0.142863
Egln3	0.103307					Plekhb2	0.142863
Srrm2	0.103317					Fam107b	0.143443
Nle1	0.103317					A630089N07Rik	0.143443
Hist1h3a	0.103669					Tbcb	0.144322
Fam173a	0.103704					Timm8a1	0.144322
Aco2	0.103704					Acap3	0.144493
Dtx3l	0.103704					Zfp709	0.144583
Ranbp1	0.103915					Hip1	0.144583
Sp3	0.104539					Cpsf7	0.144583
Magohb	0.105111					Psmb2	0.144583
Aacs	0.105531					Rrs1	0.144636
Slco4a1	0.105531					Rbm6	0.144636
Cotl1	0.105559					Wdr62	0.145135
Scap	0.105618					Myb	0.145135
2700099C18Rik	0.105618					Rplp2	0.145178
Arhgap30	0.105618					Med10	0.145423
AA467197	0.105618					Prickle3	0.145423
Tcf20	0.105773					F13a1	0.145423
Frmd8	0.105773					Thtpa	0.145683
Eif4h	0.105773					Slc19a2	0.145966
Taf13	0.10586					Ndufaf4	0.145966
2300009A05Rik	0.106445					Vimp	0.145966
Slc29a3	0.106445					Zfp607	0.146006
Pcyox1l	0.106492					Atm	0.146383
Fbxl14	0.106504					Slfn5	0.146385
Hira	0.106531					Wnt10a	0.146767
Ttc27	0.106531					Hcls1	0.146851
Wdr5	0.106531					Tmed3	0.14687
Tmem108	0.106743					Tfdp1	0.147166
Wdr47	0.106763					Nsg2	0.147166
Rac2	0.106763					Sap130	0.147356
Uhrf1bp1	0.106763					Slc38a2	0.147548
4930453N24Rik	0.106763					Vgll4	0.147681
Galk1	0.106975					Grb10	0.148058
Prrc2c	0.107046					Tmem241	0.148058
Sart3	0.107046					Rab35	0.148221
Bak1	0.107102					Bub3	0.148221
1600002H07Rik	0.107165					Brd7	0.148221
Rbm25	0.107167					Comt	0.148221
Znrf3	0.10723					Prpf8	0.148221
Kidins220	0.107343					Wipi2	0.148433
Purb	0.107447					Sike1	0.148433
Sephs1	0.107493					Pdcd2	0.148692
Nop10	0.107677					Epm2aip1	0.148722
2700097O09Rik	0.107677					Myl6	0.148722
Dot1l	0.107677					Wdr5b	0.148722
Coro1a	0.107677					H2-T24	0.148722
Nagk	0.108229					4933409K07Rik	0.148722
Pde12	0.108248					Cdca4	0.148722
Mrps10	0.108396					Erc1	0.148722
Lrp10	0.108792					Wdr96	0.148722
Mplkip	0.108792					Rhoj	0.148722
Ftsjd2	0.108874					Sec16b	0.148722
Bloc1s3	0.108924					Gm10336	0.148722
Slc7a11	0.108959					Zfp36l1	0.148722
Eef2	0.10899					2310022B05Rik	0.148722
9430008C03Rik	0.109311					Elfn2	0.148884
Pafah1b1	0.109337					Dnmbp	0.148884
Usp19	0.109613					Enkd1	0.148983
Pex14	0.109758					Nup35	0.149066
Cdca7	0.110124					Piezo1	0.149368
Pdcd5	0.110238					Hexa	0.149368
Smpd5	0.110305					Rpl8	0.149671
Usf1	0.110783					Nicn1	0.149671
Rnpc3	0.110876					Ugdh	0.150023
Dctn6	0.111155					Ctnnal1	0.150226
Rassf5	0.111259					Mbd5	0.151414
Anapc1	0.111263					Cenpw	0.151414
Mppe1	0.111263					Parp11	0.151568
A730008H23Rik	0.111754					Stat3	0.151568
Mfsd11	0.111754					Mrpl19	0.151568
Pkp3	0.111754					Rnf7	0.151568
Tnfrsf25	0.111754					Zfp236	0.152359
Usp34	0.111783					Zfp62	0.152359
Ethe1	0.112212					Ttpal	0.152359
Apool	0.112318					Churc1	0.152359
Ap3s1	0.112452					Ptcd2	0.152359
Psmb3	0.112841					Trip11	0.152359
Bbs12	0.112939					Zfp748	0.152359
Cpsf6	0.112939					Ubxn4	0.152359
Wee1	0.112939					Tbrg4	0.152359
B3gat3	0.112939					AB124611	0.152759
Fem1a	0.112939					Parl	0.153179
Scp2	0.113244					Cyb5r4	0.153733
Cstf2t	0.113244					Nup214	0.154645
Gm15446	0.113244					1810026B05Rik	0.154645
Xpo6	0.113281					Tbck	0.155174
Syce2	0.113281					Wdr70	0.155295
Tmem237	0.113389					Zfp592	0.155295
Gstk1	0.113656					Zcchc7	0.155333
Prex1	0.113789					5730577I03Rik	0.156146
Cfl2	0.113982					Vps54	0.156146
Gpr180	0.113982					Slc6a6	0.156599
Bambi-ps1	0.114094					Mtrf1l	0.156612
Sema4d	0.114094					Eno1	0.156646
Mre11a	0.114577					H2afz	0.156715
Anapc11	0.114931					Tmem254b	0.156857
Ptpmt1	0.114931					Ppcdc	0.157498
Cep110	0.115045					D1Ertd622e	0.157498
Sh2d3c	0.115045					Klf16	0.157498
Dynlrb1	0.115058					Gm5431	0.157498
Polr2e	0.115083					Atp2a3	0.157498
Rdx	0.11536					Naga	0.157498
Tsen54	0.115687					P2rx4	0.157498
Grpel1	0.115769					Suv420h2	0.157498
Gm13157	0.116088					Sec23ip	0.157498
Rsl1d1	0.116115					Psmb8	0.157658
G6pc3	0.116934					Ppp1r16b	0.15766
Map3k3	0.116978					Casc5	0.157794
Fam160a2	0.117124					Bloc1s4	0.158388
Slc39a1	0.117237					Iws1	0.158411
Rfng	0.117237					Sppl3	0.158463
Pgk1	0.117267					Tfpi	0.158463
Cnbp	0.117399					Rnf215	0.158474
Mettl22	0.118068					Tmem189	0.158728
Tomm20	0.118224					Tbc1d1	0.159242
Mllt6	0.118354					AI662270	0.159248
Faim	0.118374					Batf2	0.159248
2700038G22Rik	0.118374					Fbxl4	0.159324
Klhl24	0.118601					Abhd15	0.159826
Cdk16	0.118697					Ptp4a2	0.159826
Gorasp2	0.118837					Nkain1	0.160537
Gprasp1	0.118837					Pygm	0.16063
Psen2	0.118949					Klhl36	0.160726
Tmem11	0.118983					Commd3	0.161034
Mrps17	0.119149					Med26	0.161034
Hprt	0.119436					Sit1	0.161034
Dhdds	0.119457					Mfap1a	0.161196
Dcp1a	0.119457					Ssb	0.16127
Vimp	0.119457					Xpc	0.161304
Serinc3	0.119932					Cyp4f16	0.161432
Ankrd44	0.120056					Traf7	0.161786
Zbtb1	0.12014					Rpl37a	0.16198
Htt	0.120366					Bok	0.16198
H2-T10	0.120366					Eef1d	0.16198
Trp53i13	0.120366					Usp38	0.162053
1810022K09Rik	0.120537					Hsd17b4	0.162357
Nudcd1	0.121001					Zfr	0.16273
2210015D19Rik	0.121001					Rbm39	0.162745
Gtf2h4	0.121001					Dtd2	0.162745
Sec24b	0.121103					Fam178a	0.162745
Hid1	0.121629					Myo1c	0.162745
Sdha	0.121629					Dqx1	0.163089
Jtb	0.121629					Rasl2-9	0.163089
Mgst3	0.121629					Wdr33	0.163089
Jakmip1	0.122046					St6galnac3	0.163089
Ifnar2	0.122367					Cd79b	0.163693
Dgka	0.122367					Piga	0.163938
Polr1b	0.122367					Tyw3	0.164005
Dnajc13	0.122483					Dnajb9	0.164135
Dync1li1	0.122483					Mbnl3	0.164664
Ssr3	0.122483					Mettl9	0.164785
Gnpda2	0.122483					Znrf3	0.164785
Dcun1d2	0.122483					Kat2b	0.164785
Trmt61a	0.122483					Zfp101	0.164785
Sdad1	0.122483					Tnks2	0.164785
Wdr1	0.122526					Iars	0.164785
Tnrc6b	0.122526					Tmem50a	0.164894
Eaf1	0.122534					Gab3	0.164894
Ssh2	0.1226					Ciapin1	0.164894
Tspan9	0.1226					Kat6b	0.164899
Macf1	0.1226					Anp32b	0.164951
Myo9b	0.1226					Ddx50	0.165306
Ppia	0.123259					Xpot	0.165569
Pycr1	0.123259					Bak1	0.166161
Snrpb	0.123259					Slc9a3r1	0.16626
9030624G23Rik	0.123467					Rad54b	0.166389
Ptpre	0.123968					Spin1	0.166526
Prdm15	0.124297					Cd47	0.166558
Cd44	0.124995					Atp6ap1	0.166663
Scml4	0.125573					Ppfia1	0.166663
Herpud1	0.12569					Psmc5	0.166691
Nme4	0.125775					Fra10ac1	0.166691
Tomm22	0.12585					Tufm	0.167033
Arl1	0.12585					Ptar1	0.168008
Dnajb9	0.125898					Epdr1	0.168239
Stip1	0.126044					Fam32a	0.168447
I730030J21Rik	0.126102					Pias4	0.16893
2410016O06Rik	0.126191					Hspbp1	0.169029
Myl6	0.126191					Rbm22	0.169488
Acap1	0.127116					S1pr3	0.169509
Josd2	0.128187					Taf5	0.169641
Ppp1r3b	0.128198					Repin1	0.169641
Casp1	0.128306					Serinc2	0.169641
Psmb6	0.128306					Pacrgl	0.169641
4930405P13Rik	0.128306					Atg4c	0.169641
Flna	0.12898					Brcc3	0.169641
Stat5b	0.129031					Blvrb	0.169641
Ggct	0.129031					Fam72a	0.169649
H3f3a	0.129035					Pbdc1	0.169884
Rab28	0.129106					Mtm1	0.169911
Adam10	0.129129					Fli1	0.170376
Sec24a	0.129483					Slain2	0.170768
Isoc1	0.129548					Cers2	0.170858
Zfp296	0.129593					Pef1	0.170858
Wdr37	0.129599					Zdhhc20	0.170858
Agpat5	0.129599					A730082K24Rik	0.171253
Selplg	0.129599					Chd4	0.171449
Timm23	0.13021					Golph3l	0.171525
Cd7	0.130309					Chaf1b	0.172451
Fabp5	0.130309					Add1	0.172482
Csnk1a1	0.130309					Mfng	0.172756
Ube2d3	0.130309					Cdipt	0.172835
Sapcd2	0.130494					Hltf	0.173044
Tcf3	0.130895					Nfx1	0.173044
Lars	0.130954					Atp6v0a1	0.173263
Stard7	0.131429					Eif1ax	0.17343
Reck	0.131847					Bin1	0.17343
Ints7	0.131847					Ociad2	0.173787
Ost4	0.131847					Ccpg1	0.173787
Trim13	0.131847					Zfp324	0.174028
Stat1	0.131847					D3Ertd751e	0.174152
Abcg1	0.132112					Prtn3	0.174374
Fasl	0.132571					4933432I03Rik	0.174374
Cant1	0.132571					Plod3	0.174456
Llph	0.132587					Ncapd2	0.174805
Rbm26	0.132907					Usp36	0.174805
Selrc1	0.132946					Impa1	0.174805
Serpina3g	0.133008					Rac1	0.174805
Nars	0.133186					Cyb5r3	0.175068
Ddx5	0.134018					Mpv17l2	0.175237
Sec23a	0.134018					Inpp5k	0.175272
Ube2z	0.134018					Fbrsl1	0.175349
Sclt1	0.134029					Hoxb3	0.175698
Adora2a	0.134151					Plcb2	0.176159
Ogfod1	0.134151					Mpzl1	0.176159
Pusl1	0.134243					Asnsd1	0.176159
Acot13	0.13442					Dnmt1	0.176159
2015-03-06	0.134881					Zfp512	0.176159
Atxn2	0.134943					Pecam1	0.176159
Ints8	0.135778					Ddx11	0.176301
Strip1	0.136207					Rplp2-ps1	0.176556
H2afz	0.136662					Hid1	0.177044
Chid1	0.136662					Pip5k1c	0.177214
Il3ra	0.136662					Kdm3a	0.177428
Gdi2	0.136662					Imp4	0.177429
Dck	0.136662					Aaas	0.17763
Fchsd2	0.136662					Irgm2	0.17763
Stk24	0.13672					Rnpep	0.17763
Sh3bgrl3	0.136752					Plcl2	0.177948
Tmem230	0.136963					Tep1	0.177948
Rngtt	0.136963					Prkar1a	0.177948
Ptrhd1	0.136963					Coq4	0.177948
Mtss1	0.136963					Slc48a1	0.177948
Cops2	0.137353					Gltscr1l	0.177989
Trim28	0.137532					Lrrk1	0.177989
Sfxn1	0.137809					Cad	0.178345
Zmpste24	0.137858					Klhl4	0.178345
Plin3	0.137904					Gart	0.178345
Limd1	0.138135					Acot9	0.178345
Dhx9	0.138736					Acer2	0.178345
Gramd1b	0.13892					1110059E24Rik	0.178345
Abr	0.139312					Pfdn5	0.178345
Fbxl5	0.139347					Mrpl45	0.178345
Atp6v1c1	0.139447					Vrk1	0.1786
Epn1	0.140178					Mrpl12	0.178652
Haus1	0.140178					A630001G21Rik	0.178652
Opa3	0.140178					Mrp63	0.178652
Pbxip1	0.140178					Prdx5	0.178652
Wdr89	0.140178					Cerkl	0.178652
Fem1c	0.140178					Mdm4	0.178819
Nutf2-ps1	0.140178					Gnpda1	0.178819
Fam136a	0.140474					Nlrc5	0.17915
Wbp1	0.141003					Ghdc	0.17915
Art2b	0.141078					Bzrap1	0.17915
Pcgf6	0.141085					Gpcpd1	0.180101
Sptlc1	0.141085					Ptges2	0.180101
Zfp592	0.141085					Usp48	0.180527
Efr3a	0.141538					Pdha1	0.18061
Itgb7	0.14168					4930503L19Rik	0.18061
Ddx1	0.14168					Asf1b	0.18061
0610012G03Rik	0.14169					Fbxl20	0.18061
Snhg7	0.141797					Ino80c	0.18061
Tmem254c	0.142158					Jkamp	0.18061
Rps9	0.142169					Smarcc1	0.18061
Klf2	0.142169					Chmp7	0.18061
Tbcd	0.142169					Grina	0.18061
Lig3	0.142169					Sdccag3	0.18061
Pfkfb3	0.142361					Fos	0.18061
Ndfip2	0.142617					Ubtd1	0.18061
Rbl1	0.142617					Cog7	0.18061
Rbfa	0.142667					Josd1	0.180644
Eya2	0.142667					Spcs2	0.180644
Ran	0.142734					Ano6	0.180644
Psma3	0.142734					Fbf1	0.180644
Arhgap15	0.142734					Prune2	0.181007
Slbp	0.142742					Ifitm3	0.181142
Ndufa8	0.142742					Zfp865	0.181142
Erlin1	0.142742					Dpy19l4	0.181142
Rhno1	0.142778					1700066B19Rik	0.181211
Cnot7	0.142981					Spag4	0.181211
Eif2ak2	0.142981					Nfyc	0.181253
Osbpl9	0.143035					Tm2d3	0.181328
Anln	0.143283					Olfr613	0.181328
Rpl6	0.143397					Pcgf5	0.181344
Gas5	0.14342					Atg4a	0.182274
Tnfrsf18	0.144299					Tmem199	0.182274
Glyr1	0.144471					Olfr856-ps1	0.182274
Mrp63	0.144605					Ptprc	0.182619
Mpp6	0.144605					Ubfd1	0.182783
Nip7	0.144605					Spata13	0.183614
Pecr	0.144841					Map2k3	0.183614
Rps7	0.144909					Chic2	0.183771
Cd53	0.144909					Afg3l2	0.183817
Junb	0.145465					Slc39a8	0.183959
Cbx3	0.145539					Lat2	0.183959
Tmed2	0.145539					Gm15915	0.183959
Tmem9	0.145634					Pick1	0.18411
Nanp	0.145634					Irf4	0.184263
Gabpb1	0.145634					Cst7	0.184579
Ythdf3	0.145634					Cmip	0.184579
Hist1h3b	0.145634					6430562O15Rik	0.184579
Rrp15	0.145634					Myo7a	0.185469
Uba1	0.146079					Eif2ak1	0.185469
Glrx5	0.146179					Lsm2	0.185559
Lpxn	0.146179					Mdh1	0.185598
Ccdc82	0.146248					Itgav	0.186055
Fam101b	0.146248					Taok3	0.186084
Jak1	0.146292					BC005764	0.186145
Slamf6	0.146365					Zfp410	0.186238
Rprd1a	0.146529					Plin3	0.186498
Zfp36l1	0.146775					Sdf2l1	0.187619
Nampt	0.146846					Mettl4	0.187619
Tomm6	0.147183					Haus8	0.187619
Glrx	0.147183					Scai	0.187699
H2-Q7	0.147221					Tgtp1	0.187749
Rnf121	0.147225					Rbms1	0.187896
Mrs2	0.147388					Pqbp1	0.187937
Shmt2	0.147388					Acp6	0.188104
Kdm6b	0.147498					Pip4k2a	0.188312
Ctnnb1	0.147963					Sar1b	0.188312
Scarb2	0.147988					Ldha	0.188312
Ddb1	0.148156					Hdac2	0.188312
Apip	0.14838					Myh10	0.188312
Hip1	0.14838					Tk1	0.188312
Fgd3	0.148482					Orai2	0.188312
Nfkbib	0.148669					Ints2	0.188312
Tmem206	0.148976					Polr3a	0.188312
Gtf2h1	0.148976					Pigb	0.188342
Tmem107	0.148976					Gas5	0.188342
Adam8	0.149095					Susd3	0.188959
Palb2	0.149351					Pycr1	0.189148
Lin52	0.149442					Uggt1	0.189215
Sssca1	0.149634					Kdm1a	0.189215
Slc25a13	0.14966					Exd2	0.189215
Stk35	0.14997					Padi4	0.189479
Mrps30	0.150074					Eml3	0.189632
Dnd1	0.150074					Sirt5	0.190009
Cytip	0.150074					Srprb	0.190009
Pot1b	0.150074					Cops5	0.190144
Scd2	0.150074					Atp6v1h	0.190734
Sp110	0.150074					Ankrd28	0.190734
Mars2	0.150373					Cirbp	0.190734
Idh3a	0.150373					Ncf1	0.190853
Tma16	0.150534					Poli	0.191047
Carkd	0.150534					Tcf12	0.191056
Tln1	0.150935					Agpat6	0.191056
Faim3	0.151069					Huwe1	0.191098
Kif11	0.151083					Mier2	0.19118
Chchd2	0.151185					D030028A08Rik	0.19127
Hmgn2	0.151408					Srsf3	0.191692
Nf2	0.15171					Cenpp	0.191958
Clasp2	0.15174					Rhbdf2	0.192298
Rars2	0.15174					Cercam	0.192414
Snhg6	0.15174					Cops3	0.192414
Hif1a	0.15174					Rps14	0.192414
Prpf38b	0.151781					Elp3	0.192414
Cbx2	0.15216					Qrfp	0.193098
Dancr	0.15223					Cstf2t	0.193098
Cdk9	0.15223					Robo2	0.193222
Rhbdf2	0.15223					Eny2	0.193238
Pdcd11	0.152336					Mob1a	0.193284
Klhdc4	0.152418					Pgam5	0.193284
Plk3	0.152717					Rsu1	0.193284
Il16	0.15286					Srfbp1	0.193284
Hist1h1b	0.15286					Pcdhb16	0.193284
Map7	0.153138					Tmf1	0.193284
Ipo11	0.153138					Grk4	0.193284
Pja2	0.153138					Jmjd1c	0.193284
Atg12	0.153138					Rpa1	0.193284
Tnfrsf1b	0.153195					Neat1	0.193442
Ube2j1	0.153195					Dgkd	0.193816
Ero1l	0.153449					Ndufv3	0.195174
Gm17821	0.153449					Lsm12	0.195174
Tigd2	0.153849					Bpgm	0.195174
Fbln2	0.153849					Luc7l2	0.195174
Elk3	0.153849					Zcwpw1	0.195472
Fbxw11	0.153849					Ankrd11	0.195472
Pitpnm1	0.153849					Glg1	0.195528
Kif18b	0.153849					Suox	0.19574
Sfxn3	0.153849					Zc3h18	0.195815
Dnmt1	0.153849					Rsbn1	0.196148
Desi1	0.153849					Mvd	0.196218
Cdadc1	0.153864					Man1a2	0.19623
4632434I11Rik	0.153864					Smcr7l	0.19623
Mob3c	0.154177					Zcchc8	0.1963
Mgat2	0.154177					Rpl10	0.196313
Ccdc41	0.154177					Il6st	0.196313
Pibf1	0.154177					Atf4	0.196313
Cct7	0.15433					Khk	0.196313
Ptges3	0.154441					Bsdc1	0.196313
Eif1ad	0.154441					Arrb1	0.196526
Uqcrh	0.154585					Fgd2	0.196924
1110057K04Rik	0.154585					BC068281	0.197061
Zbtb38	0.154747					Mars2	0.198367
Map2k1	0.15477					Pip5k1a	0.198367
Hmga1-rs1	0.154839					Vipas39	0.198367
Gpbp1	0.154883					Hist1h1c	0.198367
Psmb2	0.154883					Lrch4	0.198367
Uqcr10	0.154885					Tuba4a	0.198367
Pcsk7	0.154885					Gm14431	0.198397
Etfb	0.154973					Zfc3h1	0.198452
Fnbp1	0.155149					C2cd2	0.198626
Nfyb	0.155152					Atg9b	0.198626
Fasn	0.155247					Fmnl3	0.199322
Gmip	0.155555					Plxnb2	0.199322
Nup205	0.155646					Renbp	0.199322
Tprkb	0.155657					Atp5b	0.199904
Bin2	0.155858					Arhgap4	0.199949
Slc25a42	0.155858					H2-M3	0.199976
Nfil3	0.155858					Zmiz2	0.199976
Wdr18	0.155989					E130308A19Rik	0.200088
Smcr7	0.156395					Tram2	0.200427
Atp6v1b2	0.156395					Bysl	0.200557
Kif1c	0.15655					Gm1943	0.200593
Gltp	0.15657					Nup133	0.200673
Ptpra	0.15657					Fam179b	0.200673
Rcn3	0.15657					Ddx39	0.200673
Fam126a	0.156703					Mapk1	0.200673
Cisd1	0.157019					Emid1	0.200673
Tmem186	0.15736					Erg	0.20092
Pdk3	0.157677					Fam192a	0.20092
Iscu	0.158062					Ccdc53	0.20092
Eef1e1	0.158107					Lst1	0.201104
Ccnk	0.158298					Sco2	0.201742
Rcn2	0.158298					Srp68	0.201762
Prrc1	0.158298					Evi2b	0.201836
Dhrs13	0.158298					Zfp455	0.201977
Hist1h4m	0.158354					Dpagt1	0.202173
Upf1	0.158354					Naa40	0.202193
Tmem106b	0.158354					Sipa1	0.202322
Yme1l1	0.158354					Ergic1	0.202944
Tada3	0.158354					Wdr85	0.202944
Zdhhc5	0.158354					Tubgcp2	0.202944
Cldn25	0.158354					Man2b2	0.202944
Unk	0.158354					Prpf6	0.203067
Pef1	0.158769					Ctdp1	0.203067
Iars2	0.158769					Fbxo21	0.203126
Thumpd3	0.158771					Rhof	0.203126
Rcn1	0.158821					Tspan14	0.2034
Tex9	0.158947					Znrf1	0.20366
Ctbp1	0.159071					BC017158	0.20366
Mau2	0.159071					Rps15a	0.20366
St3gal4	0.159073					Gipc1	0.20366
Foxn2	0.159073					Atp5s	0.20366
Atp2c1	0.159116					Dut	0.20366
2410131K14Rik	0.159116					Zhx1	0.204062
Psmb10	0.15971					Rpl34	0.204922
R3hdm1	0.159801					Gcn1l1	0.204922
Usp39	0.159801					Nnat	0.204938
Rbm43	0.159999					Tomm7	0.205402
Ankib1	0.159999					Mut	0.20577
Zfp275	0.159999					Vangl2	0.206137
Hrh2	0.159999					Mfsd1	0.206137
Clk4	0.159999					Efna1	0.206137
Pfkfb1	0.159999					2610524H06Rik	0.206137
Hrsp12	0.159999					Slc1a5	0.206137
Csrnp1	0.159999					Ggt1	0.206137
Lyst	0.159999					Rnf181	0.206137
Actr6	0.159999					Rbck1	0.206137
Arhgap11a	0.159999					Veph1	0.206137
Ube4b	0.160173					Clpx	0.206153
Ogfr	0.160178					Ctnnd1	0.206153
Dus4l	0.160372					Zfand1	0.206655
Thop1	0.160372					Zfp248	0.207273
1300018J18Rik	0.160372					Rce1	0.207454
Atad2	0.160502					Slc16a5	0.207478
Ppa1	0.160502					Gls2	0.207774
Add1	0.160502					Polr2a	0.208046
Them6	0.160502					Mrfap1	0.208256
Adprh	0.160521					Gm15800	0.208256
Surf6	0.160591					Zc3h7b	0.208288
Rab10	0.160591					Bbs4	0.208288
2010111I01Rik	0.160591					Hnrnpk	0.208351
Bola2	0.160748					Ubald1	0.208394
Gspt1	0.161108					Ssr2	0.208394
Ostc	0.161209					Snf8	0.208402
Rc3h1	0.161651					Spred2	0.208402
Timm10	0.161756					Chek1	0.208402
D10Wsu102e	0.161978					Bbc3	0.208402
Clk1	0.162224					Tmem9	0.208419
Il18r1	0.162224					Adprhl2	0.208419
Dtwd1	0.162474					Ptpn11	0.208494
Tyms	0.162474					Psat1	0.208494
Itgb3bp	0.162561					Il4ra	0.208494
Aplp2	0.16263					Cenpo	0.208494
Rogdi	0.16263					Spef1	0.208494
Nif3l1	0.162649					Ppm1l	0.208494
Rsrc2	0.162937					Tapt1	0.208494
Lrwd1	0.163019					Mki67ip	0.208494
Tsix	0.163019					Kif22	0.208655
Cep89	0.163507					Parp2	0.208675
Ccdc109b	0.163509					Mks1	0.208729
Hnrnpu	0.163739					Elovl6	0.208729
Oas3	0.163972					Ythdf2	0.208729
Cblb	0.163972					Taf7	0.208729
Cstf2	0.164097					Glud1	0.208729
Lpin2	0.164097					Tfam	0.208729
Sgk3	0.164288					Prosc	0.208729
Zfp746	0.164288					Faf2	0.208729
Rere	0.164288					Wiz	0.208958
Skiv2l2	0.164288					Ssh1	0.209335
Kdm1b	0.164288					Zranb3	0.209488
Acad10	0.164288					Zfp869	0.209517
Tnrc18	0.164288					Usp9x	0.209706
Cdc27	0.164454					Tmco6	0.209878
Tvp23b	0.164454					Pot1a	0.21008
Ints6	0.164454					Themis2	0.21008
Sac3d1	0.164454					Mov10	0.21008
Copb1	0.164454					Paxbp1	0.21008
Lamp2	0.164612					Zfp60	0.21008
Dnajc24	0.164612					Dnajc1	0.21008
Nek2	0.164667					Klf10	0.21008
Unc45a	0.164667					Pds5b	0.21008
Glipr1	0.164667					AW554918	0.21008
Adar	0.164724					Zbtb49	0.21008
Spata5	0.164724					Lpgat1	0.210088
Ercc3	0.164919					Nubp2	0.210157
Ccnb2	0.165268					Smc2	0.210157
2010107E04Rik	0.165497					Zbtb12	0.210651
Tubgcp6	0.165937					Rpp25l	0.210651
Fam96b	0.16616					Ccnb2	0.210784
2610306M01Rik	0.166427					Cbfa2t2	0.210784
Stx12	0.166435					Snx30	0.210968
Arid3a	0.166435					Eng	0.210968
Ccnf	0.166457					Dffa	0.211176
Haus8	0.166522					Mafk	0.211849
Tgtp1	0.166522					Gm4907	0.212132
Suv420h1	0.166773					Def6	0.212132
9030619P08Rik	0.166875					Ppp2r1a	0.212637
Wdr78	0.166875					Sri	0.212637
Chaf1a	0.166897					Acox3	0.212637
Hccs	0.167358					Zcchc2	0.212637
Lsm2	0.16737					Tasp1	0.212781
Man2a1	0.16737					Camk4	0.212874
Leng8	0.16737					Alg5	0.213004
Mif4gd	0.16737					Car3	0.213004
Hspa8	0.167477					Poglut1	0.213004
Polr3b	0.167611					0610030E20Rik	0.213055
Cox7c	0.167633					Ywhaz	0.213055
Ercc6l	0.167665					Casp3	0.213108
Tlr2	0.167927					Rad51	0.213477
Mgat5	0.168041					Prkca	0.213721
Ube2q2	0.168041					Pag1	0.213883
Eif3k	0.168041					Gm14139	0.213883
Ints12	0.168041					Rfwd3	0.213883
Scpep1	0.168683					Slc25a51	0.213883
Zfp398	0.168774					Foxj3	0.213883
Mef2a	0.168813					Ccnc	0.213883
Inpp4b	0.168924					Etfdh	0.213883
Tmem223	0.168932					5430416N02Rik	0.214128
Ppp1r18	0.169167					Dpp3	0.214128
Ndufaf3	0.169212					Dscr3	0.214128
Cox16	0.169212					Fdx1l	0.215385
Abi3	0.16949					Stt3a	0.215385
Rad23a	0.16949					Rev3l	0.215385
Nt5dc1	0.169521					Chchd2	0.215399
Fam65a	0.169521					Rfesd	0.215399
Ppp1r16b	0.169521					A330032B11Rik	0.215399
Dynll1	0.169521					Zfp316	0.215399
Med17	0.169521					Med22	0.215399
Mnat1	0.169521					Lrpprc	0.215399
Lgals9	0.169521					Ncaph	0.215399
Coasy	0.169521					Reep5	0.215399
Manf	0.169521					Rpl27	0.215427
Bcl2l13	0.169608					Rac2	0.215427
Chrac1	0.16961					Shc1	0.215708
Eif2b5	0.169784					Scfd2	0.21589
Uhrf1	0.169784					2410004P03Rik	0.21589
Narf	0.169991					BC027231	0.216181
Anapc10	0.169991					Zfp46	0.216197
Auh	0.169991					Dok2	0.216197
Ydjc	0.169991					Tbrg3	0.216888
Taf1d	0.169991					Eif1	0.217229
Acbd6	0.170429					Dek	0.217342
Rpl22l1	0.170429					Slc19a1	0.21751
Pde4b	0.170613					Slc25a40	0.21751
Ccnl1	0.170613					Phka2	0.21751
Hsp90b1	0.171437					Dnajc9	0.217679
Alg10b	0.171491					Cic	0.218389
Stx16	0.171491					Xrcc1	0.218559
Tap1	0.171579					Faim	0.218755
Crtap	0.171686					Yrdc	0.218755
Sec22a	0.171958					Rpl32	0.218755
2610524H06Rik	0.172118					Ssbp2	0.218755
Snhg8	0.172341					Lyrm2	0.218755
Pik3cd	0.172341					Fam199x	0.218755
Mcm3	0.172561					Srsf11	0.218755
Ubxn7	0.172561					Tnfrsf11a	0.218755
Rad54l	0.172561					5830416P10Rik	0.218755
Map2k5	0.17264					Traip	0.218755
Zbtb17	0.172696					Tac4	0.218755
Msh2	0.17313					Stx7	0.218755
Cdkn2aipnl	0.173279					Glmn	0.218755
Rps19	0.173279					Adi1	0.218755
Paqr4	0.173342					Ctsb	0.218755
Tmem238	0.173509					Pex7	0.218775
Ap5b1	0.173531					BC021785	0.219598
Desi2	0.173531					Nucb1	0.219725
Lef1	0.173531					Rmnd1	0.219725
Cpsf2	0.174085					Ampd2	0.21984
Flad1	0.174085					Wdr91	0.219876
Smad2	0.174085					Ttc37	0.219876
Hnrnpul1	0.174085					Golt1b	0.219876
Dpp8	0.174506					Nomo1	0.219876
F730043M19Rik	0.174506					Tubgcp6	0.219876
Nupl1	0.174604					Vta1	0.219876
4930481A15Rik	0.174702					Rdx	0.220098
Prkca	0.174752					2310039L15Rik	0.220098
Mis12	0.174902					Recql	0.220196
Ddx10	0.175137					Prob1	0.221051
Ap5s1	0.175548					Nfkbiz	0.221051
Tle3	0.175629					Apitd1	0.221051
Cox7a2l	0.176379					Ercc6l	0.221051
Nfkbia	0.176503					Cr2	0.221051
Pwp1	0.176688					Rps8	0.221051
Dad1	0.176713					BC031181	0.221051
Slc25a46	0.176713					Rpl7a	0.221512
Ppm1d	0.176747					Ddx26b	0.221515
Cobll1	0.176747					Depdc5	0.221515
Ncstn	0.176766					Sumf1	0.221515
Slc25a1	0.17757					Ints3	0.221515
Nufip2	0.178104					Ubap2l	0.221515
Irak1bp1	0.178104					Nr1d2	0.221515
Foxr1	0.178104					Tle1	0.221855
Trappc5	0.178104					Fam13b	0.221865
Mbd4	0.178104					Rpl23a	0.221981
Mfsd4	0.17839					Hcfc1	0.22256
Ostf1	0.17839					Pars2	0.22256
0610010K14Rik	0.17839					Clip1	0.222752
Nol11	0.17839					Abcb6	0.223053
Aprt	0.17868					2010320M18Rik	0.223264
Mov10	0.179411					Siah1a	0.223264
Cdk8	0.179801					Ndufaf1	0.223322
Dclre1c	0.180582					Fdxr	0.223322
Rcsd1	0.180582					Dscc1	0.223322
Ccnb1	0.180702					Zfp384	0.223322
Tmem258	0.180702					Erbb3	0.224
Sh2d2a	0.180702					2015-09-11	0.224191
Ucp2	0.180702					Lamp2	0.224191
Uck2	0.180743					Chmp2b	0.224357
Hist1h2an	0.181402					Triobp	0.224357
Kifc1	0.181438					Pnpo	0.224357
Rnf13	0.181511					Tbc1d14	0.224708
Snf8	0.181545					Chm	0.224708
Dstn	0.181545					Tmem79	0.224708
Gtf2e2	0.181545					Gm6682	0.224708
Rab21	0.181545					Nsf	0.224708
Pfkp	0.181906					Rsph3a	0.224708
Tmem259	0.181906					Gm15446	0.224708
Akap1	0.181906					Dopey2	0.224708
Ccdc127	0.181989					Tbcd	0.22474
Gls	0.181989					D330050I16Rik	0.225035
Nfe2l2	0.182256					Hmha1	0.225035
6820431F20Rik	0.182365					Txn1	0.225154
Rnf10	0.182629					Cmah	0.225335
Tceb3	0.182746					Lin9	0.225335
Higd1a	0.182908					1110007C09Rik	0.225335
Nop14	0.183119					Dusp2	0.225573
Ndufab1	0.183119					Cacybp	0.225573
Psmb9	0.183119					Cdv3	0.225618
A830080D01Rik	0.183119					Foxred2	0.225618
Rhot1	0.183119					Hdgf	0.225903
Timm8b	0.183171					Lpcat4	0.225903
Casp8	0.183279					Akap10	0.226354
E130012A19Rik	0.183434					Aph1a	0.226354
Id3	0.183434					Vmp1	0.226354
Ptpn6	0.183496					Rit1	0.226354
Tmem37	0.18375					Arpc1b	0.226354
Mrpl53	0.184128					Rangrf	0.22659
Arl8b	0.184128					Zufsp	0.226679
Pex2	0.184128					Gas2l3	0.226684
Naa60	0.184128					Pou2f2	0.227014
Cd82	0.184141					Slc35f6	0.227014
[truncated: 8,659 more rows]
