# Supplementary material for: A microfluidic platform enabling single-cell RNA-seq of multigenerational lineages
Source: Nat Commun. 2016 Jan 6;7:10220. doi: 10.1038/ncomms10220 (PMC4729820; doi:10.1038/ncomms10220)
Supplement: Supplementary Data 5 — Genes with ?diff values greater than the top 1% threshold defined by a null distribution for CD8+ T cells and L1210 cells (Supplementary Fig. 5) are listed and highlighted in red. The gene ontology terms that are enriched in these gene subsets are listed with their corresponding p values (highlighted in blue). [file ncomms10220-s6.xlsx]

## Sheet: Supp. Data 5
Top 1% of genes ranked by ρ_diff: CD8+ T cells		Enriched GO Terms	PValue		Top 1% of genes ranked by ρ_diff: L1210 cells		Enriched GO Terms	PValue
Psma4		GO:0002706~regulation of lymphocyte mediated immunity	0.0106481		Nup37		GO:0010605~negative regulation of macromolecule metabolic process	0.00311337
Gm6654		GO:0002703~regulation of leukocyte mediated immunity	0.0127238		Srsf3		GO:0006996~organelle organization	0.00433658
Ap5s1		GO:0051239~regulation of multicellular organismal process	0.020892		Lig1		GO:0031324~negative regulation of cellular metabolic process	0.00461516
Rad51d		GO:0002697~regulation of immune effector process	0.0263763		Gm1821		GO:0032102~negative regulation of response to external stimulus	0.00478117
Cdca7		GO:0002683~negative regulation of immune system process	0.028045		Alg8		GO:0009892~negative regulation of metabolic process	0.00514041
Magee1		GO:0050793~regulation of developmental process	0.0291607		Dhdds		GO:0006259~DNA metabolic process	0.00864693
Lenep		GO:0002923~regulation of humoral immune response mediated by circulating immunoglobulin	0.0305672		Mpc1		GO:0040029~regulation of gene expression, epigenetic	0.00898853
Hectd2		GO:0010771~negative regulation of cell morphogenesis involved in differentiation	0.0305672		Dock10		GO:0048583~regulation of response to stimulus	0.0101937
Tomm7		GO:0048731~system development	0.0391697		Acaa1b		GO:0045934~negative regulation of nucleobase, nucleoside, nucleotide and nucleic acid metabolic process	0.0107273
Lag3		GO:0045595~regulation of cell differentiation	0.0489455		Pcna		GO:0051172~negative regulation of nitrogen compound metabolic process	0.0113884
Tfip11		GO:0051249~regulation of lymphocyte activation	0.0495469		Ensa		GO:0050896~response to stimulus	0.0125527
Ikbke					Mrs2		GO:0010558~negative regulation of macromolecule biosynthetic process	0.012926
Gstk1					Gatc		GO:0048585~negative regulation of response to stimulus	0.0135025
Sh3bgrl3					Clip2		GO:0000288~nuclear-transcribed mRNA catabolic process, deadenylation-dependent decay	0.014434
Abcc1					Ccdc125		GO:0016570~histone modification	0.0157719
Atp6v1c1					Scp2		GO:0031323~regulation of cellular metabolic process	0.0160781
Irf5					Hsp90b1		GO:0031327~negative regulation of cellular biosynthetic process	0.0162521
Anapc10					Paxip1		GO:0045814~negative regulation of gene expression, epigenetic	0.0165483
Plk4					Akap10		GO:0009890~negative regulation of biosynthetic process	0.0167622
1700030K09Rik					Nabp2		GO:0016569~covalent chromatin modification	0.0188743
Tmem2					2010107G12Rik		GO:0006334~nucleosome assembly	0.0215419
Rfx7					Ndfip1		GO:0002682~regulation of immune system process	0.0224845
Zfp160					Spc24		GO:0042113~B cell activation	0.0225499
2310061I04Rik					Sh3bgrl3		GO:0006401~RNA catabolic process	0.0234354
Srsf6					Rnf149		GO:0032259~methylation	0.024069
Dapl1					Zfp598		GO:0010608~posttranscriptional regulation of gene expression	0.0241076
Aqp9					4930405A21Rik		GO:0006950~response to stress	0.0245431
Golgb1					Ipo7		GO:0031497~chromatin assembly	0.025427
Gm2a					Acox1		GO:0034728~nucleosome organization	0.025427
Kcna3					Dclre1c		GO:0006260~DNA replication	0.0254862
Arl2bp					Gls2		GO:0006730~one-carbon metabolic process	0.0262796
Ift172					Cep110		GO:0065004~protein-DNA complex assembly	0.0275177
Spop					Tpm4		GO:0016458~gene silencing	0.0275177
Fgl2					Wipf1		GO:0010629~negative regulation of gene expression	0.028333
Il16					Slmo2		GO:0016043~cellular component organization	0.0284185
Kif21b					1200014J11Rik		GO:0051301~cell division	0.0289611
Calm1					Supt7l		GO:0050728~negative regulation of inflammatory response	0.0292979
Zfp622					Gm20324		GO:0043488~regulation of mRNA stability	0.0292979
Rpap3					Hat1		GO:0001837~epithelial to mesenchymal transition	0.0292979
Csrp2bp					Nudt8		GO:0016481~negative regulation of transcription	0.0297196
Swt1					Fchsd1		GO:0051716~cellular response to stimulus	0.0299727
Sh2d3c					Ankle1		GO:0080134~regulation of response to stress	0.0321633
Lgals3bp					Sgcb		GO:0019222~regulation of metabolic process	0.0336451
Tbc1d22b					Cks2		GO:0033554~cellular response to stress	0.0337453
Ttc3					Lcp1		GO:0048523~negative regulation of cellular process	0.033868
Prr14					BC048644		GO:0048741~skeletal muscle fiber development	0.0351701
Gpatch11					Impad1		GO:0048519~negative regulation of biological process	0.0354731
Ccser2					Ttll12		GO:0080090~regulation of primary metabolic process	0.0362724
Ninj2					Rpusd2		GO:0051246~regulation of protein metabolic process	0.0366368
Plscr1					Zfp217		GO:0002683~negative regulation of immune system process	0.0368843
Phlpp2					Jup		GO:0032268~regulation of cellular protein metabolic process	0.0378769
Ftsjd1					Cmss1		GO:0045893~positive regulation of transcription, DNA-dependent	0.0397778
Akr1c13					Arhgap17		GO:0043487~regulation of RNA stability	0.0414535
Fam122b					AI607873		GO:0048747~muscle fiber development	0.0414535
Cfl2					Snrpe		GO:0006333~chromatin assembly or disassembly	0.0429225
Ets1					Tspan32		GO:0051171~regulation of nitrogen compound metabolic process	0.0433198
Magt1					Psmb1		GO:0051254~positive regulation of RNA metabolic process	0.0439778
Sypl					Lsp1		GO:0045892~negative regulation of transcription, DNA-dependent	0.044447
2410015M20Rik					Zwilch		GO:0051253~negative regulation of RNA metabolic process	0.0472257
Eme2					Igll1		GO:0060255~regulation of macromolecule metabolic process	0.0477775
Lin7c					Zc3h12a		GO:0032101~regulation of response to external stimulus	0.0482877
Dynlrb1					Lrrn4		GO:0000956~nuclear-transcribed mRNA catabolic process	0.0482877
Manba					Scmh1		GO:0050776~regulation of immune response	0.0483637
Pdcd11					Pou2af1
Gt(ROSA)26Sor					Polm
Foxj3					Rbks
Cenpf					Nfatc1
Fcho1					Dnajb11
Slc25a12					A330032B11Rik
Gga1					Flad1
Map7					Ppie
Isy1					Ppp1r16b
Cdca7l					Neu3
Usp14					Tnfrsf18
Tnfrsf13b					Gpsm3
Ifrd2					Rps15a-ps6
Pir					Pbld1
Polr2c					Sfswap
Txndc15					Zfp46
Hist1h2an					Tnfrsf26
Cdpf1					Zfp521
Prdm16					Emc8
Arrdc3					Ankib1
Dnajb4					Hist1h2ao
Gm7334					Tmem205
Fbxo22					Sf3b4
Ggct					Ryr2
Gfod2					Polr1c
Nvl					Mul1
Nudt4					Mecp2
Asns					Cln3
Racgap1					Acat1
Nf2					Ptpn12
Pdlim5					Pprc1
Dennd1c					Zfp36
Ndc80					Gm16515
Ubc					Tmem69
Ass1					Bak1
Calm3					2500004C02Rik
Eif3k					Irgm2
Zfp948					Brd7
Sepp1					Aldoa
A230050P20Rik					Churc1
Wdr1					Ulbp1
Ramp1					Mum1
Ptprc					Etv6
Armc10					Sepsecs
1110006O24Rik					Cblb
Trp53i13					Cks1b
Tgfbr3					Gm10509
Anxa6					Pou2f1
Dlgap5					Comt
Naga					Vimp
Srsf4					Dnajb9
Usp5					Trp53
Smyd2					Ppid
Tgif2					1810013D10Rik
Tctn3					Paxbp1
Nab2					Smg1
Ndufs7					Hsp90ab1
Itgb3bp					Gp5
Fam136a					Irf4
Tacc2					H2-T23
Nr4a1					Zdhhc4
Wdr75					Plekhf2
Cnot2					Smcr8
Ptpra					Nfu1
Sidt2					Psma7
Rmdn3					Msra
Ccz1					Epc1
Rab21					Cdk2ap2
Impdh2					Tmem109
Ptpn6					Zfp874b
Atmin					Mettl14
Pisd					Casc4
Atic					2810407C02Rik
Asxl2					Apex2
Mars					Gt(ROSA)26Sor
Arhgap39					Zkscan17
Acp2					Hsbp1
Pdcd1					Slc7a14
Dut					Kdm6b
Yod1					Slbp
Tubb2a					Arrdc1
Ctla2a					2310001H17Rik
Fam210a					Zfp113
Tor1b					Cd209c
Rcbtb1					Fam64a
Ipo9					Cab39l
					Zfp36l2
					A630033H20Rik
					Atat1
					Nsdhl
					Fam178a
					Cdc45
					Appl2
					Tigit
					Eri3
					Mettl4
					Abhd14a
					Klhl36
					Ccne2
					Zfp414
					Prep
					Ghdc
					Nup54
					Reep1
					Ncapg
					Klhl11
					Sfmbt1
					Rad51b
					Fbxo22
					Arfgef1
					Apc2
					Fosl2
					Gcn1l1
					Wdfy2
					Cdk5rap1
					Eef1b2
					Slc1a5
					Pole2
					Lcmt2
					Cxcr2
					Hnrnpul1
					Klhl4
					Ndufv2
					Lrrk1
					Maea
					Hist1h3h
					Clpb
					Mpzl1
					Cd19
					Eif2a
					Racgap1
					Gm4759
					Acap3
					Cep152
					Akna
					Prdm2
					Aldh3b1
					Cdt1
					Zcchc11
					Als2
					Hist3h2a
					Lef1
					Il7r
					Ube3a
					Zfp53
					Zfp410
					Anxa6
					Nudt1
					Cdc42ep4
					Gm14322
					Cdc6
					Gpx1
					Arl6ip6
					Foxo1
					Cyb5r3
					Atad5
					Rabggta
					Tmtc4
					Tspan3
					Rfwd2
					Ndufs7
					2610005L07Rik
					Nfyc
					Cd79b
					Cnn3
					Uhrf1
					Gm4724
					Gm3002
					Carm1
					Atxn2l
					Zmynd8
					Eif2ak1
					Hist1h1c
					Rpe
					Pde3b
					Efr3b
					B3galt2
					Fbxo28
					Sprtn
					Ccdc14
					Cbx8
					Arfgef2
					Ttc23
					Pcdhb15
					B4galt4
					Gpld1
					Hexa
					Nptn
					Trp53i11
					Hirip3
					Ramp2
					Setd3
					Ier2
					Hn1l
					Homer3
					Rrm2
					Tcf25
					Spag5
					Rcan1
					AI506816
					Gen1
					Abcc4
					Capg
					Zfp36l1
					Clns1a
					Ldlrad3
					Il1rap
					Atf7ip
					Frmd4b
					Akap12
					Exo1
					Hp1bp3
					Abhd10
					Rad17
					Acp2
					Lgr5
					Hif1a
					Keap1
					Zbtb49
					Srd5a1
					Ciz1
					Bub1b
					B3gnt9
					Psma5
					Cd37
