# Supplementary material for: A microfluidic platform enabling single-cell RNA-seq of multigenerational lineages
Source: Nat Commun. 2016 Jan 6;7:10220. doi: 10.1038/ncomms10220 (PMC4729820; doi:10.1038/ncomms10220)
Supplement: Supplementary Data 6 — Full gene lists for L1210 and CD8+ T cells ranked by average VIP scores determined from 10 iterations of partial least squares regression (PLSR) modeling with 90% of the single-cell time since division measurements used as the response variable for each iteration. The gene subsets used for the final PLSR model - which include the genes with the top 300 VIP scores for each cell type - are highlighted in red. The gene ontology terms that are enriched in each of these 300 gene subsets are listed with their corresponding p values (highlighted in blue). [file ncomms10220-s7.xlsx]

## Sheet: Supp.Data 6
L1210 genes ranked by VIP score	VIP score	Enriched GO Terms	PValue			CD8+ genes ranked by VIP score	VIP score	Enriched GO Terms	PValue
Kpna2	15.9419	GO:0000278~mitotic cell cycle	1.05643e-07			Ubb	18.4053	GO:0000279~M phase	2.21508e-12
Ubc	14.4168	GO:0007067~mitosis	3.32458e-07			Kpna2	17.0134	GO:0022403~cell cycle phase	3.11904e-12
Hyls1	13.8122	GO:0000280~nuclear division	3.32458e-07			Cdk1	15.3657	GO:0000278~mitotic cell cycle	3.1512e-12
Fastkd1	10.6418	GO:0000087~M phase of mitotic cell cycle	4.68957e-07			Tubb4b	14.3147	GO:0000087~M phase of mitotic cell cycle	6.12478e-12
Kif18a	10.224	GO:0048285~organelle fission	4.68957e-07			Prc1	13.7993	GO:0000280~nuclear division	2.32995e-11
Fzr1	10.2218	GO:0022403~cell cycle phase	8.24351e-07			Smc4	13.713	GO:0007067~mitosis	2.32995e-11
Kifc5b	10.1097	GO:0000279~M phase	5.27611e-06			Srsf3	12.7498	GO:0048285~organelle fission	3.91547e-11
Slc5a3	10.1053	GO:0051301~cell division	7.68543e-06			Aurka	12.1029	GO:0007049~cell cycle	1.07008e-10
Fam83d	10.0271	GO:0022402~cell cycle process	9.40239e-06			Tnfaip8l1	12.0785	GO:0051301~cell division	1.45548e-10
Pou2f2	9.67777	GO:0007018~microtubule-based movement	1.15472e-05			Tubb5	11.6537	GO:0022402~cell cycle process	1.48359e-10
Nusap1	9.57766	GO:0007049~cell cycle	1.95605e-05			Aurkb	11.5233	GO:0006996~organelle organization	1.57765e-08
Ccnf	9.1878	GO:0007059~chromosome segregation	0.000620316			Ung	10.8797	GO:0016043~cellular component organization	7.21175e-07
Vps13b	8.6682	GO:0007017~microtubule-based process	0.000659211			Spc25	10.843	GO:0007059~chromosome segregation	3.9496e-05
Gch1	8.60558	GO:0016043~cellular component organization	0.00147388			Arl6ip1	10.4249	GO:0007017~microtubule-based process	0.000172318
Kif20b	8.57985	GO:0043624~cellular protein complex disassembly	0.00384945			Calm2	9.81289	GO:0043933~macromolecular complex subunit organization	0.000744084
Zfp455	8.40538	GO:0043241~protein complex disassembly	0.00384945			Cenpf	9.46115	GO:0030261~chromosome condensation	0.00079974
Hoxb7	8.39874	GO:0006996~organelle organization	0.00430864			Pld4	9.20096	GO:0034621~cellular macromolecular complex subunit organization	0.00101094
Rgs12	8.35707	GO:0032984~macromolecular complex disassembly	0.0071259			Nusap1	9.1393	GO:0000226~microtubule cytoskeleton organization	0.00245368
Esyt2	8.33278	GO:0034623~cellular macromolecular complex disassembly	0.0071259			Ccne2	9.11459	GO:0006323~DNA packaging	0.00249327
C1rl	8.11623	GO:0034621~cellular macromolecular complex subunit organization	0.00889485			Top2a	9.08417	GO:0006259~DNA metabolic process	0.00274831
Zfp945	8.0981	GO:0000910~cytokinesis	0.0247625			Ube2c	9.01176	GO:0007010~cytoskeleton organization	0.00622465
Ccdc14	7.94888	GO:0010564~regulation of cell cycle process	0.0453194			Kifc1	9.01031	GO:0007051~spindle organization	0.00678309
Erbb3	7.93693	GO:0022411~cellular component disassembly	0.0469561			Dynlt1a	8.98969	GO:0065003~macromolecular complex assembly	0.0136385
Pxt1	7.92767	GO:0055092~sterol homeostasis	0.0480313			Depdc1b	8.92087	GO:0044085~cellular component biogenesis	0.0177925
Neil1	7.89729	GO:0042632~cholesterol homeostasis	0.0480313			Ska3	8.88713	GO:0052548~regulation of endopeptidase activity	0.0193137
Pbld1	7.87323					Tuba1b	8.44163	GO:0043281~regulation of caspase activity	0.0193137
Top2a	7.85863					Cdh1	8.34639	GO:0052547~regulation of peptidase activity	0.0193137
Tmem82	7.78275					Sgol1	8.11595	GO:0045787~positive regulation of cell cycle	0.0203267
Zdhhc8	7.69892					Mtrf1	7.91624	GO:0007018~microtubule-based movement	0.0214879
5830416P10Rik	7.69511					H2afx	7.85703	GO:0051276~chromosome organization	0.0223508
AI854703	7.64217					Nop58	7.80008	GO:0051726~regulation of cell cycle	0.0248516
Smc4	7.60038					Kif22	7.75188	GO:0034622~cellular macromolecular complex assembly	0.0262657
Pan2	7.59633					Gnl3	7.73479	GO:0006260~DNA replication	0.0272693
Slc25a25	7.57621					Efcab11	7.6342	GO:0006461~protein complex assembly	0.0273224
Psd3	7.56187					Slc28a2	7.57898	GO:0070271~protein complex biogenesis	0.0273224
Prc1	7.55507					Cxcr3	7.49004	GO:0051258~protein polymerization	0.0295938
Arhgap24	7.54389					Plk1	7.24374	GO:0000910~cytokinesis	0.0331001
Cenpl	7.5038					Mxd3	7.22616	GO:0006268~DNA unwinding during replication	0.0338294
Alg1	7.48272					Tsr1	7.19361	GO:0006270~DNA replication initiation	0.0338294
Ldlr	7.46766					G730013B05Rik	7.16105	GO:0042254~ribosome biogenesis	0.03633
Ppp2r5e	7.39259					2700099C18Rik	7.1108	GO:0022613~ribonucleoprotein complex biogenesis	0.0378825
Smcr7	7.31478					Gtf2e2	7.09154	GO:0032508~DNA duplex unwinding	0.0405513
Kif14	7.13378					Ska1	7.04352	GO:0009987~cellular process	0.0409319
Dnajc15	7.1242					Frg1	6.9145	GO:0007423~sensory organ development	0.0457874
Atg4c	7.1155					Rrs1	6.86377	GO:0032392~DNA geometric change	0.0477275
Dip2c	7.08537					Prpsap2	6.85653
Phyh	7.08083					Ppap2c	6.80034
Rdh18-ps	7.02286					Luc7l3	6.79744
A530054K11Rik	7.0065					Fbxl20	6.76346
Usp2	6.97346					Kif20b	6.67201
Mttp	6.90063					Snupn	6.65655
Troap	6.89152					Ckap2l	6.64302
Gm129	6.88129					Pex7	6.55499
Neil3	6.87244					Gtse1	6.41859
Rps14	6.86556					Smc2	6.39835
Rbm6	6.85579					Nop56	6.37116
Vamp4	6.84416					6330418K02Rik	6.3624
Padi4	6.69214					Cdca2	6.32675
Cdt1	6.67925					2410002F23Rik	6.31116
Rnf145	6.60395					Gm4349	6.31073
Angptl2	6.54346					Sec13	6.26852
Pif1	6.47958					Wdr43	6.24617
Pcdhb16	6.43855					Esyt1	6.21393
Chrna1	6.37368					Dynlt1f	6.17507
Acad11	6.34181					Map3k8	6.10609
Myb	6.32052					BC055324	6.09495
Hdac9	6.31392					Cdkn2d	5.99296
Mis18bp1	6.2329					Chmp3	5.9912
Ttf2	6.2075					Dnajc15	5.98424
Ube2w	6.18752					Igtp	5.9411
Kifc1	6.16258					Rab7l1	5.90192
Lgals6	6.15148					Hn1	5.89337
Slc7a14	6.14456					Casp8ap2	5.89007
Hmgxb4	6.10779					Ppp1r8	5.88839
Plch2	6.0967					Ska2	5.87881
Pkn3	6.05233					Slc25a10	5.82214
Hjurp	6.00701					Adck3	5.71113
Sec23b	6.00326					Emc6	5.68123
Kbtbd4	5.91219					Hyls1	5.64611
Bcl2l12	5.91079					Vps51	5.61641
Mtbp	5.8454					Lman2l	5.58093
Slc9a9	5.82825					Smyd3	5.55294
Tshz1	5.80479					Ccnb1	5.49798
Ndrg1	5.80268					Mcm4	5.49381
1700042O10Rik	5.77978					S100a13	5.419
4933432I03Rik	5.77836					Suclg1	5.40466
Nudt18	5.76066					2610035D17Rik	5.38403
Phlpp2	5.75405					Fam3c	5.36081
Tbck	5.68963					Cdc25b	5.34975
Specc1	5.67272					Cdc6	5.34526
AY358078	5.66426					Crem	5.34253
Zfp953	5.66192					Tubgcp4	5.31271
Rcor3	5.64537					Nup35	5.31015
Tnfaip8l1	5.62606					Eif3a	5.29798
Ccng2	5.62044					Ncaph	5.29738
Tube1	5.60643					Reep4	5.28237
Sgms1	5.59377					Wdr83	5.28107
Aurkb	5.55789					Scaf4	5.27825
Gbgt1	5.55736					Mis18a	5.27347
Ube2s	5.54707					Tmem209	5.24791
Ankle1	5.53101					Gm11974	5.24632
Actg2	5.49632					Mastl	5.20985
Kif24	5.48148					Nlrc5	5.19732
Mien1	5.46987					Sar1a	5.18391
Cdca2	5.42475					Fam110a	5.17137
Zfp316	5.41265					Mgat2	5.16773
D16Ertd472e	5.40878					Fam72a	5.16657
Ptk2b	5.40087					Rgs19	5.129
Nrf1	5.39776					Xrcc1	5.12731
H3f3b	5.38954					Bcdin3d	5.11538
Fkbpl	5.38668					Ssx2ip	5.09728
Itpkc	5.35863					Diap2	5.05993
Nphs1	5.35376					Tnfaip8l2	5.05895
Sptbn4	5.33825					Peo1	5.04401
Kctd9	5.32484					Anln	5.00903
Wdr47	5.3146					Fam86	5.0033
D130017N08Rik	5.31373					Cep70	4.98969
4933426M11Rik	5.31298					Otub1	4.98685
Naa16	5.31214					Mccc2	4.98188
Lrwd1	5.29938					Puf60	4.97159
Tspan15	5.29448					Rbbp5	4.95978
Aldh6a1	5.27993					Fut7	4.9417
Erlin2	5.26465					Helq	4.94059
Gimap5	5.23726					2810407C02Rik	4.94032
Ltbp1	5.22322					2010320M18Rik	4.93458
St6gal1	5.17906					Dnajc12	4.92144
Pxk	5.17419					Pak4	4.90402
Cercam	5.17311					Colec12	4.89324
N4bp1	5.14593					Ddx41	4.86166
Dynll1	5.13737					Bckdk	4.851
Ptrf	5.13132					Fam64a	4.84916
Mrps18b	5.10628					Zbtb11	4.83104
Gm13276	5.08652					Tdp1	4.80403
Aff3	5.06602					Cxcr5	4.77085
Hpse	5.04302					Slamf1	4.76956
Rhbdf1	5.03164					Eif2b3	4.74653
Rab33b	5.02732					Tpt1	4.72858
Exo5	5.01895					Fzr1	4.7216
Fam78a	5.01103					Gm14431	4.71976
Lsm3	4.95384					Dph3	4.683
Themis2	4.94074					Tpi1	4.68134
Zhx2	4.93605					Fasn	4.68106
Gsg2	4.91747					A630075F10Rik	4.67583
3110007F17Rik	4.89618					Brix1	4.67313
Ska3	4.87075					Mis18bp1	4.66678
Gm5643	4.86865					Trit1	4.63311
Med9	4.86539					Snhg4	4.63302
Wdr85	4.85706					Sertad3	4.62689
Zfp217	4.85689					Magt1	4.62323
Gpr180	4.85158					Rars2	4.60329
Cenpe	4.84073					Golga4	4.59691
Eif2d	4.83196					Ckap5	4.5967
Itfg2	4.81747					Chmp2a	4.57523
Mastl	4.79395					Mapkbp1	4.57356
Kif18b	4.79345					Cebpg	4.56232
1700123M08Rik	4.79157					Snhg12	4.51381
Synpo2l	4.76749					Ccnf	4.51366
Rabepk	4.75109					Gabpb1	4.50721
D6Wsu163e	4.74344					Espl1	4.49457
Lrsam1	4.72238					Cdca7	4.48822
Rin1	4.71719					Gmps	4.48418
1700094D03Rik	4.6978					Nolc1	4.46676
Mmgt2	4.69073					Galnt6	4.45586
Lrrc61	4.68835					Saal1	4.45244
Fut4	4.67951					Zranb1	4.39507
3230401D17Rik	4.67751					Herpud2	4.39327
Mtrf1	4.67697					Bub3	4.37889
Ipo13	4.66233					Chek1	4.3356
Spin1	4.66171					Dtl	4.33093
Nat9	4.65457					Rps4y2	4.32044
Sdc4	4.6401					Chchd3	4.31684
Arnt	4.64004					Arhgef39	4.29131
H2-DMb2	4.62441					Smtn	4.28514
Tsga14	4.61652					Slc14a1	4.2809
Mpv17l	4.6122					Nasp	4.28067
Tbc1d19	4.61041					Ddx24	4.27467
Rcor1	4.59237					Ifngr1	4.26806
Cdc16	4.58069					Rpl22	4.23868
Depdc1b	4.57744					Idi1	4.23128
Ints10	4.57047					Tacc3	4.22797
Piga	4.56646					Commd10	4.21251
Slfn5	4.56327					Rpp30	4.21044
Oip5	4.53842					Igfbp4	4.20703
Apba3	4.53785					Zfp60	4.2048
AA414768	4.52036					Atxn2l	4.19963
G2e3	4.49873					Calr	4.17797
Nat14	4.48351					Nin	4.17678
Tnks	4.48259					Gm1821	4.14696
Zfp940	4.47916					Stat5b	4.14568
Chek1	4.46093					Mcm2	4.14561
Malat1	4.43818					Celsr1	4.12649
Ccdc51	4.43766					Uhrf1	4.1172
Ttc19	4.42828					Hccs	4.11154
Zfyve21	4.42569					Nsg2	4.11075
Arhgef39	4.41981					Fam69a	4.09746
Loxl2	4.41926					Klrd1	4.08933
Zbtb34	4.41685					Cenpi	4.08242
Jup	4.39778					Ncl	4.08043
Cdc6	4.39115					Btd	4.07764
1810009A15Rik	4.3885					Mif	4.07696
Rps15a	4.38451					Donson	4.0718
Gm4944	4.37492					Gch1	4.07165
Alkbh7	4.37423					Psma7	4.06896
Erg	4.37214					Ndc80	4.0595
Uvssa	4.3625					Jtb	4.0512
Mrps34	4.36134					Hax1	4.05114
Tpra1	4.36093					Yod1	4.05114
Zbtb26	4.3601					Itgae	4.03342
Gng8	4.34802					Rtkn2	4.03205
Ccdc40	4.34468					Nedd4	4.00497
Sgol1	4.33175					Acot7	4.00164
Trappc5	4.32964					Gm7102	3.98445
Mettl5	4.3279					Oip5	3.97571
Cdc42ep4	4.32778					Terf1	3.97028
Dennd2c	4.32414					Hspa4	3.96745
Gpatch2	4.31337					1500011B03Rik	3.96645
Alg12	4.31002					Mif4gd	3.96556
Fancb	4.30948					Tgif2	3.96412
Rbm12b1	4.30374					Thy1	3.96189
Slc37a2	4.30181					Fam173b	3.96076
Zfp142	4.29279					Mrpl53	3.95752
Gm11517	4.28661					Mgmt	3.95174
Top1mt	4.28182					Lage3	3.94845
Gimap1	4.27766					Atp2a3	3.92401
2500004C02Rik	4.27296					Cdyl2	3.91762
Ptdss2	4.27112					Prrc2c	3.91696
Acmsd	4.26953					Tasp1	3.90364
Ugdh	4.2645					Chst12	3.90114
Rnf168	4.26131					Arl2bp	3.8961
Slc37a4	4.25397					Inip	3.88963
Lgals4	4.24198					Hist1h4n	3.88804
Polr1b	4.21005					U2af1l4	3.88096
Gm6654	4.1977					Azin1	3.88026
Slfn4	4.19141					Fkbp3	3.87545
Angpt2	4.17885					Etf1	3.85935
Pogz	4.17875					Cflar	3.85827
Fbxo5	4.15163					Lpar2	3.8575
Mgea5	4.13711					Smyd2	3.85452
Arap2	4.13571					Ints6	3.85093
Osbpl5	4.13504					Klhl22	3.84833
Spata2	4.13256					Ddx31	3.84699
Rbm45	4.12572					Gm19897	3.84464
Sapcd2	4.12485					Cdc40	3.8329
Ears2	4.12201					2700089E24Rik	3.82026
9930104L06Rik	4.10269					Sertad2	3.81043
Rbm17	4.10107					4930478L05Rik	3.80957
Wdr46	4.09496					Pih1d1	3.80427
4931431C16Rik	4.07974					Tm9sf1	3.79971
5430405H02Rik	4.07474					Tmem167b	3.79413
Srsf5	4.06617					Mrpl16	3.78724
B3gnt3	4.06345					Ctse	3.78716
C920009B18Rik	4.0511					Myc	3.78148
Gm5531	4.04967					Kat7	3.78083
Phf11a	4.03981					Akap2	3.75288
Gm216	4.02658					Rrn3	3.74163
Plekha2	4.02239					Lyrm9	3.73328
1700012D14Rik	4.02175					Nme1	3.73253
Rbl1	4.02052					Prickle3	3.73029
Sfxn3	4.01915					Ipo7	3.72882
Klhdc8b	3.99571					Miip	3.72741
Vkorc1l1	3.99131					B230219D22Rik	3.71788
Pafah1b3	3.96561					Asb8	3.71277
Cbl	3.96331					Tuba1c	3.71096
Hps3	3.95836					Pus7	3.70056
Urm1	3.95191					Ccr9	3.69835
Zfp260	3.95054					Ndufaf4	3.69787
H2-T23	3.92516					Camk2d	3.69506
Cenpi	3.92023					Bora	3.69258
Phospho2	3.92013					Hltf	3.69146
Slc52a2	3.91573					Trappc6a	3.6897
Oas1b	3.9149					Ppcdc	3.68544
Odf2l	3.91276					Rcc1	3.67867
Rpl31-ps12	3.9102					Ssbp2	3.67852
Ctdspl	3.90708					Neil3	3.67768
Hrh1	3.89788					Ulbp1	3.67162
Man2b1	3.89558					Elk3	3.67122
Zfp119a	3.88868					Arhgap30	3.6702
Sass6	3.85772					Mta2	3.66613
Ndst2	3.85584					Nufip2	3.65691
Dhx16	3.84902					Chd4	3.65618
Incenp	3.84542					Mms22l	3.65547
Anapc15	3.84258					Prr11	3.65068
Psmc4	3.84176					Rev3l	3.64673
Lifr	3.83362					Pias4	3.63657
Kif11	3.82268					Sapcd2	3.63631
Kbtbd3	3.8109					Rc3h1	3.62842
Nf1	3.80969					Fbxl3	3.62305
Shfm1	3.80914					Sh3bgrl3	3.61539
Slc25a40	3.8082					Mapkapk5	3.61306
1810035I16Rik	3.80724					Klhdc4	3.61092
Fam43a	3.80299					Tardbp	3.5925
Nkd2	3.80012					Eogt	3.58314
Dcc	3.78682					4833419F23Rik	3.5785
Eri2	3.78681					Fut11	3.56882
Recql5	3.78269					Pef1	3.5654
1810058I24Rik	3.78008					Akap12	3.55649
Malsu1	3.77422					Ccdc88b	3.55223
Lpp	3.77324					Rplp0	3.54752
Dpf1	3.77201					Fgfr3	3.54239
Gm15421	3.76315					Eif3i	3.53912
Wee1	3.76051					Asrgl1	3.5384
Zfp101	3.75125					Dnajc5	3.53625
Fam49b	3.74437					Tmem64	3.53442
Tbc1d20	3.74377					Shcbp1	3.53264
Mon2	3.73147					4930481A15Rik	3.52892
Katnal1	3.73059					Eif2c2	3.52486
Anln	3.7304					Kifc5b	3.52483
Rap1b	3.7256					Gm16973	3.52306
Lgals8	3.72519					Slc35b2	3.51837
5830415F09Rik	3.71935					Leng9	3.51102
Cenpf	3.71867					Kif11	3.50887
Hist2h3c2	3.71766					Tle3	3.50728
Pgm3	3.71608					4930430F08Rik	3.50645
Btd	3.71434					Bccip	3.50604
C030013G03Rik	3.70688					Csrp1	3.50562
Ttk	3.70353					Skp2	3.50459
Syncrip	3.70242					Ccna2	3.50433
Zfp943	3.70072					Zfp644	3.48616
Pnpla2	3.69686					Csde1	3.47816
Dynll2	3.69052					Mrpl21	3.47707
Mlec	3.69019					Tmem254b	3.47526
Slc25a26	3.68474					Ibtk	3.47133
Eea1	3.66681					Phf20l1	3.4703
Ap1m2	3.65452					Ankle1	3.46971
Abhd13	3.64161					Aldoa	3.46915
Wdr89	3.64087					Gata3	3.46735
Zfp91	3.63648					Kdm5a	3.46252
Bmi1	3.63627					Ncapg	3.45972
Camta2	3.63491					Setd8	3.45808
BC055111	3.63248					Cenpl	3.44286
Ghitm	3.62284					Ltv1	3.4399
Zbp1	3.60678					Rassf5	3.43374
Rpp30	3.60618					Incenp	3.42824
Tyr	3.59824					Cutc	3.42642
Cytip	3.59653					Ube2j2	3.42237
Abcd1	3.59257					Tomm20	3.42
Neat1	3.59054					1110037F02Rik	3.41431
Fgfr1op	3.58518					Sike1	3.41315
Zfyve16	3.57961					Bzw1	3.41285
Uhrf2	3.57763					Msh6	3.40903
Usp19	3.56715					Them6	3.40011
Chml	3.56567					Fam195b	3.39889
Abca2	3.56409					Rdh18-ps	3.39526
Dennd1a	3.56309					Lrrc42	3.39019
Dusp16	3.55961					Ptger1	3.38638
Stx6	3.558					Mcm7	3.38584
A730008H23Rik	3.54913					Slc24a6	3.37031
Wwox	3.54531					Rnf216	3.36875
Rlf	3.53961					Ubr4	3.36537
Clns1a	3.53812					Ssna1	3.36531
Zfp445	3.53785					Fbrs	3.36158
Bmpr1a	3.53747					Cyb5r3	3.35485
Glrx2	3.5251					Dyrk4	3.34905
Tardbp	3.52411					Arf6	3.34682
Tmem87b	3.51856					Rcl1	3.34289
Ttbk2	3.51768					Mcm3	3.34258
Skiv2l	3.51595					Dusp12	3.33283
Unk	3.514					Brd7	3.32583
Lrp8	3.51398					Ddx21	3.32196
Egr1	3.51322					Rnft1	3.31851
Dhdh	3.51111					Mad2l1bp	3.30991
Dnalc1	3.5098					Fkbp2	3.29391
Zfp182	3.50964					Ubr7	3.29173
Zbtb49	3.50825					Ykt6	3.28991
Rpa2	3.50733					Ccdc111	3.28791
Vpreb3	3.50614					Aspm	3.28489
Lcor	3.50264					Gm8898	3.2843
Arhgef17	3.49146					Ddx27	3.2838
Cfl2	3.48892					Etv3	3.27802
Saa3	3.48808					Clspn	3.27647
Cml1	3.48168					3110062M04Rik	3.27324
Pak1ip1	3.48033					Srpr	3.26984
Fnip1	3.4732					Trim65	3.26306
Cops4	3.47208					Zfp828	3.25972
Chkb	3.46332					Ninj2	3.24584
Rint1	3.45821					4930513N10Rik	3.24483
Med23	3.45487					Piga	3.23396
Nbr1	3.45215					Ahctf1	3.23212
Klf3	3.44928					Abcg1	3.23098
Pml	3.4481					Chaf1a	3.22422
Ccm2	3.44778					Stambpl1	3.21455
Rogdi	3.44625					Clk1	3.21282
Ddx28	3.44603					Cdkal1	3.21187
B230217O12Rik	3.44384					Hyi	3.21071
2310036O22Rik	3.442					Cenpe	3.20942
2410114N07Rik	3.44149					Fam108c	3.20627
Comt	3.44137					Jun	3.20453
Exosc2	3.43333					Cep19	3.19824
Deptor	3.43316					Plcb2	3.19809
Ttc23	3.42122					Spice1	3.19585
Mir703	3.41132					Mcmbp	3.1927
Rps3	3.41007					Hells	3.19121
Ppcs	3.40734					Pex26	3.18649
Ripply3	3.40515					Tcf12	3.18499
Pacrgl	3.40413					Brd4	3.18391
Dtwd2	3.40254					Lrch4	3.18298
Cdc42bpg	3.40158					Dennd6b	3.17648
Dclre1c	3.40018					2810408I11Rik	3.17632
Cep57	3.39958					Strbp	3.17299
Vrk2	3.399					Klhdc5	3.1692
Dusp14	3.3971					Rif1	3.16444
A530088E08Rik	3.39681					Srsf6	3.16387
Zfp53	3.39577					Troap	3.16161
Tmem88b	3.39197					Gopc	3.1571
Clcn2	3.38903					Psmb4	3.15691
Ptpn1	3.38899					Tm2d1	3.15596
H2-Ke2	3.38844					Opa3	3.14794
Smoc1	3.38733					Mdp1	3.14636
Rabgap1	3.38656					Swsap1	3.14094
Xpo7	3.3765					H2-Q7	3.13803
Polr3f	3.37633					Wbscr27	3.13157
Larp1b	3.3763					Arfgef2	3.12663
Ptbp1	3.37407					Araf	3.12509
9430038I01Rik	3.373					Pif1	3.12479
Pecr	3.37217					Uchl1	3.12361
2900060B14Rik	3.36379					Znrd1as	3.1219
Tex264	3.35985					Tada2b	3.12016
Znf41-ps	3.35985					Eme1	3.11812
Slc39a11	3.35472					Pdia3	3.1137
Klhdc5	3.35374					Neurl3	3.11273
Gpatch2l	3.35011					Prpf39	3.10953
Mis18a	3.34946					Slc37a4	3.10663
Cflar	3.34858					Sfxn3	3.10392
Scaf1	3.34511					Gramd3	3.10317
Parp14	3.34146					Gm20939	3.10042
Slc2a8	3.33936					Dis3	3.09995
Pex2	3.33844					Aifm1	3.09879
Kat5	3.33673					Cmah	3.09375
Zfp758	3.33354					Akr1c13	3.09346
Gorab	3.33168					Cdca8	3.09162
Fam110a	3.32832					Unc119b	3.09077
Gm14436	3.3267					Dhx38	3.08783
D030045P18Rik	3.32362					1700066M21Rik	3.08165
Abtb1	3.32195					Mpv17	3.08013
Sstr2	3.32039					Btg1	3.07708
Sertad2	3.31826					Disp1	3.07681
Casc4	3.31736					Ttc7	3.0764
Ticam2	3.31552					Atraid	3.07033
Stil	3.31362					Npc2	3.07032
Denr	3.29781					C030034I22Rik	3.06624
Nras	3.29651					Blzf1	3.06451
Polr2l	3.29511					Ppp1r12b	3.06317
4921511C10Rik	3.29476					Lrdd	3.0579
Kdm4c	3.29133					C230052I12Rik	3.05758
5730488B01Rik	3.28986					Zfp275	3.0564
Phf11c	3.28524					Mrps31	3.05515
Qsox2	3.27029					Slc12a7	3.05335
Prcc	3.26952					Dag1	3.05179
Dusp10	3.26942					Wdhd1	3.04701
5031439G07Rik	3.26922					Ccdc53	3.04312
Gon4l	3.26898					Rps4x	3.04251
Zrsr1	3.26875					Rab37	3.03416
Ralgapa2	3.26856					Dynlt1b	3.03066
Ncoa7	3.26261					Afg3l2	3.02835
Dmrt3	3.25983					Iah1	3.02519
Khk	3.25478					Sh2d3c	3.02469
Celf2	3.25433					Tex30	3.02332
Depdc1a	3.25188					Cnnm4	3.02145
Ints2	3.25165					Smek1	3.01781
Rpp40	3.25076					Smad4	3.0139
Mfsd3	3.24519					Invs	3.01258
Gmcl1	3.2435					Trp53i13	3.01221
Amd1	3.23642					Snrnp27	3.00729
Arid1b	3.2355					St3gal6	3.00672
Slc35g1	3.23204					Ppic	3.00511
Gm17801	3.23086					Mllt4	3.00327
Car5b	3.22906					Lsm2	3.00257
Susd3	3.22587					Rsrc2	3.00043
Tab1	3.22559					Ncoa4	3.00007
Lgals3bp	3.22129					Cbx7	2.99903
Parp3	3.21852					Necap2	2.99611
Rpl26	3.21612					Rac2	2.99595
E130307A14Rik	3.2159					Rnf157	2.99484
Zfp862	3.21571					N4bp3	2.99443
Klhdc1	3.21416					Mrrf	2.99289
Rinl	3.21076					Rpap3	2.9882
Fam83a	3.20356					Mmachc	2.98692
Specc1l	3.20194					Slc25a1	2.98551
Tfb1m	3.20156					Gm6710	2.9847
Slc4a7	3.20025					Zc3h8	2.98312
Pias2	3.19802					Cfl2	2.98059
Prrc2c	3.19569					Trex1	2.97982
Gm10863	3.19542					Ttll5	2.97895
Zfp259	3.19382					Stx5a	2.97704
Gm4890	3.1898					Spag7	2.97493
Cox11	3.18827					Sptlc1	2.97419
Cenpa	3.18668					Cnbp	2.97057
Ppfia1	3.1864					Wdr77	2.96883
Ate1	3.18545					Tmie	2.96639
Zfp113	3.18439					E4f1	2.9654
Tmem150a	3.18324					Ubac1	2.96266
Gnb1l	3.17761					Ppp4r1	2.96124
Dzip1	3.17698					Ppih	2.96
Tbc1d14	3.17502					Tmem248	2.95964
Asb1	3.17482					Actr8	2.95945
Igll1	3.17361					Ttc19	2.95709
Braf	3.17108					Parp1	2.95548
Ints6	3.16819					Ube3c	2.95372
Mettl3	3.16697					Coq10b	2.95236
Gtse1	3.1666					Vipr1	2.94999
Hdgf	3.16655					Slc35g1	2.94902
Naprt1	3.16158					Cars	2.94802
Hist2h3b	3.15741					Slc7a11	2.94748
Slc25a15	3.1567					Zw10	2.94703
5031425E22Rik	3.15448					Dcdc2c	2.94685
Cep120	3.15291					Nab2	2.94393
Ddx39	3.15227					Trmt61b	2.94348
Mxd3	3.14999					Pigm	2.94301
Nphp3	3.14935					Cdc25c	2.94082
Leprel2	3.14854					Larp4b	2.93168
Zfp458	3.14745					Tmem179b	2.92798
Trp53inp2	3.14029					Baz1b	2.92688
Gla	3.13956					Vat1	2.9266
Prdm9	3.13922					Pick1	2.92538
1700047E10Rik	3.13883					Gfm1	2.92309
Pde4b	3.13843					Rbm45	2.92237
Cfp	3.13642					Entpd7	2.91525
Nfatc1	3.1356					Lipe	2.91212
Yif1a	3.13353					Pnn	2.91157
Zfp39	3.1335					Luc7l2	2.90819
Gnb4	3.12726					Gm15800	2.9044
Psme4	3.12648					Igflr1	2.90269
Bcl6	3.11588					Ict1	2.90112
Rdx	3.11588					Tmem199	2.89681
Zfp825	3.11355					Plp2	2.89537
Dennd6b	3.10505					Fnta	2.89009
Chd2	3.10453					Srsf11	2.88903
Isg20	3.10425					Rprd1a	2.88845
Tsc22d3	3.10411					Fbln1	2.88314
Aoc2	3.10254					Eef1e1	2.87867
Taf6	3.10229					Hook1	2.87344
Nsun6	3.10175					Irf3	2.87319
Txn1	3.09989					Gatad2a	2.86833
Ppat	3.09753					Dut	2.86339
Grpel1	3.09507					Ap1s3	2.86003
Cnot6l	3.09195					Tst	2.85627
Fam129c	3.0913					Dlst	2.85529
Pdcl	3.09054					Mrfap1	2.85412
Zmynd19	3.09028					Rtn4ip1	2.85234
Slmap	3.07924					Smpd2	2.85211
Ftsj2	3.0788					Pdcl3	2.85143
Lsm2	3.07748					Polr2i	2.84861
Rxra	3.07738					BC035044	2.84832
Fam189b	3.07464					Pxk	2.84319
Mccc1	3.07144					Mrpl48	2.83935
Zfp706	3.06875					Zgpat	2.8384
Zfp64	3.06224					2610001J05Rik	2.8326
Ptpn21	3.06176					Entpd1	2.8308
Gm15645	3.06096					Slc25a32	2.83026
Tamm41	3.05835					Ttk	2.82985
Slc29a3	3.05533					Dapk2	2.82931
Rab4b	3.0539					Lactb2	2.82743
Lrrc56	3.05378					Arl5c	2.82472
Fmnl1	3.04718					Kif23	2.82448
Ryk	3.04541					Zfp319	2.82258
Msl1	3.04283					Strada	2.8173
Arpc2	3.0428					Cops7a	2.81704
Piwil2	3.04082					Zc3h4	2.81593
Tspan3	3.03848					Rbm14	2.81521
Foxm1	3.03835					Zscan21	2.81397
Slc25a46	3.03511					Pfn1	2.81234
Gm10389	3.02986					Abce1	2.81046
Gm10509	3.02841					G2e3	2.80634
Heca	3.02766					Txndc15	2.80374
Slc25a33	3.0268					Nbr1	2.80217
Hesx1	3.02334					Rtn4rl1	2.80141
Smap1	3.02103					Zfp281	2.79287
Dido1	3.0161					2610306M01Rik	2.79105
Stk3	3.01569					Tbxa2r	2.7904
Agfg1	3.01435					Zfp607	2.78327
Ska2	3.01211					BC005764	2.78286
Smarcad1	3.0119					2810403A07Rik	2.78041
Lrif1	3.0023					Rpp21	2.77903
Vmn2r-ps129	3.00066					Fam83d	2.7733
BC039771	3.00057					Adam10	2.77133
Skiv2l2	2.99808					Triobp	2.76903
Kifc3	2.99301					Vps41	2.76702
Ofd1	2.99226					Etnk1	2.76513
Chmp2b	2.99184					Zfp53	2.76468
Casp8ap2	2.99164					Gmeb2	2.76371
Eif4a2	2.98714					Trpt1	2.76307
Irak3	2.98485					Smek2	2.76138
Gtf2ird2	2.98445					Sf3b5	2.75517
Zfp608	2.98397					Bmi1	2.75478
Napepld	2.9837					BC005537	2.75467
Il1f9	2.98213					Sf3b2	2.75088
Ubxn2a	2.98074					Lrrc8d	2.75036
Chmp1b	2.98033					Edf1	2.74835
Psrc1	2.97496					Mtch2	2.74673
Nudt9	2.97428					Gla	2.74435
Gpr137	2.97364					Gm6607	2.74286
Tspyl4	2.97154					Dnd1	2.74165
Timm8a1	2.96505					Thrap3	2.73606
Tmem69	2.96212					Zc3h12a	2.73275
Wbp1l	2.95833					Evi2a	2.73151
Gdpgp1	2.95702					Fbxo8	2.72964
G3bp1	2.95591					Tmem38b	2.72783
Rasgrp3	2.95575					Pigv	2.72581
Pex7	2.95147					Heatr5b	2.72479
Mkrn2	2.94866					Cul7	2.72443
Arfip2	2.94675					Elk4	2.72251
Trim46	2.94639					Fxn	2.72219
Tcf25	2.94618					Nudt2	2.71808
Srp19	2.93924					Slc25a11	2.71695
Ubn2	2.9392					B3gnt1	2.71605
Zmynd8	2.93546					Vdac1	2.71571
Psma3	2.93386					Pycr2	2.71416
Nup35	2.93369					BC037034	2.71319
Pja2	2.92299					Bcl2	2.71285
Cdkn1b	2.92222					Gse1	2.70796
Helz2	2.91813					Nmrk1	2.69904
Ap1s2	2.91591					Dctn1	2.69862
Kat8	2.91585					Vprbp	2.69626
Dtl	2.91158					Znrf2	2.6957
Hoxc4	2.90795					Zfp369	2.6951
Nop56	2.90699					Hnrnpr	2.6947
Zfp715	2.90689					Smim4	2.69432
Aptx	2.89652					Rnmt	2.6919
Gm4841	2.89501					2310039L15Rik	2.68712
Rap1gap	2.89426					Smim7	2.68397
Kis2	2.89391					Trp53	2.6793
Esco2	2.89378					Ppie	2.67902
Tmco3	2.89192					Gpn2	2.67871
Ddx46	2.89165					Irf2bp2	2.67674
Itpripl1	2.88978					Per1	2.67447
Kctd13	2.88737					Psenen	2.67422
AI413582	2.88647					Mrpl51	2.67152
Vpreb2	2.88434					Pigw	2.66907
Zfp36l1	2.88319					Fam46c	2.66794
Tomm70a	2.87746					Pcx	2.66546
Cxcr2	2.87406					Eva1b	2.66253
Ifi202b	2.87363					Hdac7	2.66009
Atpbd4	2.87017					Nuf2	2.65362
Atad1	2.86962					Sf3b4	2.65277
Hist3h2a	2.86781					Lrch3	2.64876
Id3	2.86587					Tmed2	2.64847
Hps1	2.86559					Lin37	2.64493
Pick1	2.86491					Kat2b	2.64289
Fam104a	2.86402					Tspan15	2.6424
Mrpl20	2.86038					Rpl8	2.64057
Smek1	2.85601					Atp11b	2.63976
Tmem106a	2.84756					BC025920	2.63659
Cdh11	2.84574					Lck	2.63573
Psmc2	2.8445					Pold1	2.63505
Surf1	2.84298					Acvr1b	2.63465
Tank	2.83589					Zmynd19	2.63389
Zfp472	2.83582					Tmem181c-ps	2.63365
Sephs1	2.83362					Tnfrsf8	2.63363
Esrra	2.83312					Ppp1r14b	2.63335
Alox8	2.83003					Cep44	2.63247
Adssl1	2.82916					Dhx9	2.63245
Dtymk	2.82844					Gm14326	2.63242
Mcph1	2.8282					Atp5l	2.63124
Hdac10	2.82605					4933411E08Rik	2.62913
Arl15	2.82535					Crtc2	2.62898
Zfat	2.82516					Smndc1	2.62848
Limd1	2.82227					Kbtbd2	2.62608
Serpinb9c	2.82168					Cpsf7	2.62465
Cdh24	2.8212					Prdm2	2.62361
Myo7a	2.82058					Gm6644	2.62018
Arhgap4	2.81868					Flt3l	2.61798
P2rx7	2.81857					Myl10	2.61717
Gm10548	2.81697					Elovl7	2.61635
Dctpp1	2.81488					Usp31	2.60972
Klhl36	2.81456					Riok2	2.6089
Lrrc24	2.81343					Hsd17b4	2.60674
B3gnt4	2.81318					Emc10	2.60253
Rnf121	2.81283					Rgs16	2.6022
Irak1	2.8114					Zkscan3	2.60217
Map2k5	2.81075					Shfm1	2.6006
Gm16702	2.81033					Lpcat1	2.60045
Rnf214	2.81022					Racgap1	2.59783
Hnrnpu	2.8057					Tmem175	2.59653
Ncaph2	2.80556					Naa25	2.59413
Pex13	2.8042					Gm14420	2.59335
Sp1	2.79572					Arid5a	2.59202
Camkk2	2.79571					Dpp8	2.5884
Rbm14	2.79442					Usp19	2.58767
Hdgfrp3	2.79385					Samd10	2.58675
Sec61a2	2.79226					Nhlrc2	2.58641
Lcp1	2.79043					Tmco6	2.5844
Ythdf2	2.78958					Pcgf2	2.58367
Spn	2.78821					Traip	2.5804
Arl6ip6	2.78819					Zc3h12d	2.57829
Pgpep1	2.78268					Cstf3	2.57531
Phf1	2.77677					Cyth3	2.57457
Abcc10	2.77671					Gpbp1	2.57011
Srek1	2.77658					Cops8	2.55778
Tfe3	2.7758					Zfp445	2.55644
Thap11	2.77302					Safb2	2.55511
Dhrs4	2.77124					Cactin	2.55003
Siah1b	2.76918					Mrpl33	2.54964
Adnp	2.76913					Gzmb	2.54958
Mfge8	2.76726					Kif18b	2.5493
Erp27	2.7669					Ino80	2.54865
Arvcf	2.76646					Ppp3r1	2.54745
AA543186	2.76584					Ddx46	2.54554
Abhd14b	2.76405					A130077B15Rik	2.54384
Fgfr1	2.76302					Vps36	2.538
Cep85	2.75929					Pola2	2.53638
Aurka	2.75823					Zwilch	2.52972
Rps8	2.75498					Phb2	2.5294
Ung	2.75496					Yme1l1	2.52786
Slit1	2.75067					Wwp2	2.52328
Ppp1r8	2.74988					Pisd-ps3	2.51939
Zmym5	2.74967					Hspa4l	2.51753
Parp6	2.74624					Iws1	2.51577
Sap25	2.74601					Wwp1	2.51552
Gm8709	2.74128					Prkar1a	2.51329
Foxo4	2.73914					Gtpbp5	2.51231
Carm1	2.73778					Sfxn1	2.51194
Slc35e4	2.73731					Ly6a	2.51124
2610044O15Rik8	2.73528					Atad5	2.50986
Cdc20	2.73311					Herc4	2.50921
Zfp605	2.72856					Ap1ar	2.50896
Cep192	2.726					Hexim1	2.50863
Lrrc2	2.72473					Pex19	2.50852
Fry	2.7227					Sec16a	2.50825
Ggact	2.72008					Ube2f	2.50703
Picalm	2.71887					Ing1	2.50674
Gpn3	2.71511					Apoe	2.50619
Lrrc41	2.71433					Slc39a8	2.50592
4632415L05Rik	2.71268					Oxr1	2.50509
Chchd1	2.71258					Msl2	2.502
Jund	2.7108					Eif1	2.50033
Dhx32	2.70953					Hirip3	2.50005
Nfia	2.70792					Tpp2	2.49831
Actr10	2.70517					Arl2	2.49398
Stxbp3a	2.70111					F2r	2.49287
Ncapd3	2.69989					Crcp	2.49226
Atf7ip	2.69976					Psmb2	2.49119
Gale	2.69924					Ighmbp2	2.48901
Flrt1	2.69837					Serf1	2.48841
Elp6	2.69672					Arf5	2.48839
Tomt	2.69179					Dnajc17	2.48493
Hexa	2.69134					Sgol2	2.48246
Vangl2	2.6904					Ly6c1	2.48144
Herpud1	2.6883					Pxmp2	2.48124
Ankrd12	2.68724					Ptma	2.48085
A230046K03Rik	2.6855					Hist3h2a	2.48041
4930579G24Rik	2.682					H2afj	2.47851
Ggta1	2.68007					Tmem115	2.47836
Zfp12	2.67911					Alg13	2.47782
Ccna2	2.6784					Pim2	2.47736
Sla	2.67634					Canx	2.47665
Papd5	2.67619					Mad1l1	2.47525
Parp2	2.673					Degs1	2.47319
Rasa4	2.6672					Polr2h	2.47294
Hnrnpul1	2.66481					Fam189b	2.4707
Cdk1	2.66457					Rqcd1	2.47047
Pvt1	2.66402					Wdr59	2.47013
Fam64a	2.66334					Pex11b	2.46617
Rdh10	2.66305					Fam65a	2.4614
Cenpc1	2.6625					Smpdl3b	2.4604
Mms19	2.66177					Tram1	2.46001
Usp31	2.661					Zmym1	2.45866
Gm17757	2.66067					Klhl21	2.45854
Arfgap1	2.65968					Efcab4b	2.45699
Slc26a6	2.65699					Katnb1	2.45622
Aspm	2.65662					Zbtb14	2.45501
Uimc1	2.65499					Stx7	2.44823
Kansl1l	2.65444					Epb4.1	2.44778
Cit	2.65113					Ntpcr	2.44776
Lpxn	2.64454					Sbno1	2.44648
4930515G01Rik	2.64356					Iqgap2	2.44588
4921515E04Rik	2.64303					Rasal3	2.44364
Rere	2.63802					Birc5	2.44309
Coa3	2.63743					Dscc1	2.44243
Tnfsf10	2.63579					Ing3	2.44117
Apc	2.63492					Stambp	2.43877
Depdc7	2.63321					Ccdc82	2.43864
Polq	2.63028					Pmaip1	2.43772
Atxn7l2	2.62968					Hmmr	2.43604
Tubd1	2.62798					Dnajc24	2.43509
Cryzl1	2.61938					Stap1	2.43339
Lst1	2.61829					Lmf2	2.43248
Cic	2.61783					Zdhhc2	2.43225
Gm20362	2.6139					Metap1d	2.43115
Emc3	2.61342					Med13l	2.42987
Rwdd2a	2.61167					Fads1	2.42978
Pcsk4	2.60929					Ttc38	2.4265
Kbtbd8	2.60697					Scaf11	2.4255
Zfp82	2.60521					Morc3	2.42523
Inpp5f	2.60365					1810064F22Rik	2.42494
Gm13826	2.60285					Dynlrb1	2.42487
Mat2b	2.59861					Ngdn	2.42402
Crem	2.59555					Cd44	2.41486
Prtg	2.59515					Rps11	2.41216
Coa4	2.59489					Entpd5	2.41189
Tbc1d7	2.59318					Rfc3	2.41086
Gm5088	2.59281					Mus81	2.40998
Fbxo11	2.5912					Psmd7	2.40964
Nlrc4	2.59082					Dennd1b	2.40776
Bnip3l	2.59031					Gmppb	2.4044
Alg9	2.58906					Slc30a5	2.4043
Slc25a16	2.58786					Usp5	2.40405
Tcf19	2.5871					Tlk2	2.40242
4930431F12Rik	2.58683					Gm14827	2.40207
Zbtb22	2.58443					4921515E04Rik	2.40207
Tollip	2.58439					Zfp346	2.40203
Thada	2.5843					Tnfrsf25	2.40123
Fem1a	2.58304					Gm6793	2.39695
Slc25a35	2.58085					Rad23b	2.39054
Jrkl	2.57963					Rap2c	2.38696
Tbc1d13	2.5789					Zfp219	2.38627
Ceacam2	2.57756					Trim56	2.38603
Ppa1	2.57731					Tapbp	2.38508
Sfxn5	2.57676					Tmem242	2.38484
Amd2	2.57627					Olfr543	2.38327
Rps6kb2	2.57606					Hnrpdl	2.3819
2610016A17Rik	2.57521					Ikzf5	2.37952
Tmem167b	2.57401					Zc3h10	2.37905
Sp110	2.57341					Ik	2.37837
Ubtd2	2.5732					Zxdc	2.37503
Eri1	2.57254					Gucd1	2.37319
Tagap1	2.56941					5530601H04Rik	2.36965
Zfp760	2.56878					Nfkb2	2.36743
Rcbtb2	2.56784					Ctdspl2	2.36466
Rpl14	2.56729					Stk11ip	2.3637
4930526I15Rik	2.5623					Txndc9	2.36224
Slc44a1	2.55919					9430008C03Rik	2.36215
Lrrc57	2.55891					Slc25a29	2.36198
Nln	2.55706					Icam1	2.35823
Zfp869	2.55706					Gnl2	2.35737
Flna	2.5545					Trmt5	2.35697
Spag7	2.55381					Lars2	2.35497
Dapk3	2.55209					Eml2	2.35192
Rqcd1	2.55163					Gm16702	2.34863
Snhg4	2.55009					Serpinb9	2.34758
Pla2g4b	2.55004					1810055G02Rik	2.34709
Psmd1	2.54856					Trmt10c	2.34629
Pros1	2.54791					Ift88	2.34563
Hspa4	2.54216					Fam132b	2.34505
Rps27l	2.53976					Dcun1d5	2.345
Tonsl	2.53974					Adrb2	2.34457
Pcsk7	2.53953					Camkk2	2.34455
Mafg	2.53872					Hmg20b	2.34356
9130221F21Rik	2.53393					Kdm4a	2.3435
S100a1	2.53266					Srcrb4d	2.34189
Lonrf1	2.5274					Top1	2.3414
Stat1	2.52683					Cbfb	2.33988
Gcdh	2.52597					Arid5b	2.33921
Acbd6	2.52544					Ublcp1	2.33659
Cdc25b	2.52532					Scaper	2.33513
Klf7	2.52296					Mfsd3	2.33448
Itgb2	2.52229					Ppp1r21	2.33425
Kif13b	2.52227					Akap8	2.33314
Sdad1	2.52208					Fbln2	2.33284
Slc39a3	2.52041					Slc15a4	2.33208
Als2	2.52015					Grwd1	2.33196
AW549877	2.51709					2310036O22Rik	2.33152
Hist1h4d	2.51629					Unk	2.3313
Brat1	2.51313					Cyba	2.33077
Eapp	2.50883					Arpp19	2.32743
Sec24a	2.50853					Aoc2	2.32592
Marf1	2.50729					Ifitm2	2.32346
Cchcr1	2.50646					Afg3l1	2.32318
St3gal4	2.50535					Cybasc3	2.32246
St7l	2.5053					Tmco3	2.32206
Slc27a3	2.50362					Fcgrt	2.32183
Btg2	2.50248					Nfat5	2.32078
Rab11fip5	2.4996					Ttc14	2.32068
Tomm22	2.49938					Mcm6	2.31985
Rbm25	2.49922					Herpud1	2.3165
Tmem68	2.49735					Ttc5	2.31627
Nap1l1	2.49731					Pik3c2a	2.3159
Nfkbiz	2.49588					6030458C11Rik	2.31581
Rps6	2.49214					Cog3	2.3158
Gm4724	2.49155					Mrps12	2.31567
Lrrcc1	2.49097					Cops7b	2.31208
Tec	2.48767					Narg2	2.31007
Cnnm4	2.48258					Tbl2	2.30997
Phkg1	2.48242					Hnrnpl	2.30963
Camta1	2.4805					Sh3glb1	2.30402
Pttg1ip	2.47798					Ufsp2	2.30379
4930451C15Rik	2.47784					Elmo2	2.30293
Clk3	2.47783					Il7r	2.30073
Ppwd1	2.47737					Ripk2	2.29936
Kctd2	2.47636					Dhdds	2.29803
Nsl1	2.47609					Tmem237	2.29446
Ncaph	2.47425					Gm12669	2.29445
Cpsf2	2.47361					Wbp11	2.29275
R3hcc1l	2.47316					Fbxl8	2.28908
Ptpn9	2.47275					Sec24a	2.28639
Pcmtd1	2.47238					Atf7ip	2.28509
Mad2l2	2.47143					Bola1	2.2848
Cmss1	2.46862					Arrdc3	2.2819
Dbnl	2.46779					Casc5	2.28172
A230056P14Rik	2.46745					Lin52	2.28063
Iffo1	2.46588					Eif3k	2.27898
Eno3	2.46354					Heatr6	2.27731
Dock9	2.46272					Rlim	2.27608
Xpc	2.46167					Fbxl12	2.27192
Eif2c2	2.46149					Coa3	2.27106
Rpl36al	2.45956					Brpf3	2.268
Trmt12	2.45626					Gemin7	2.26663
Zbtb10	2.45379					Smarce1	2.26648
Rnf19a	2.45121					Uhrf1bp1	2.26595
Ski	2.44954					Gm5177	2.2656
Pigk	2.44848					Dok1	2.26544
Ska1	2.44724					Grpel1	2.26269
Ifitm1	2.44682					Sprtn	2.26117
Blzf1	2.4437					Sirt1	2.25989
Cacybp	2.4421					Anxa11	2.25819
Snrk	2.4409					Dis3l2	2.25765
Ccnb2	2.44026					Bambi-ps1	2.25661
Spcs1	2.44024					Cbx5	2.25656
Deaf1	2.43975					Rfx7	2.25499
Pafah2	2.43881					Tmem101	2.25369
Bach2	2.43841					Cbfa2t2	2.25345
Clcn3	2.43632					Bloc1s5	2.25335
Bag1	2.43569					Gm16157	2.25323
Zfand3	2.43508					Fanca	2.25315
Zfp963	2.4346					Nars	2.25314
Cd38	2.43339					Mkks	2.25185
Zc2hc1a	2.43269					Slc18b1	2.25076
P4ha1	2.42917					Parpbp	2.24863
Spryd3	2.42787					Gpr183	2.24693
Phf7	2.42596					Eya2	2.24688
Cox7c	2.42568					Gm7334	2.24663
1700086O06Rik	2.42457					1190002N15Rik	2.24637
3110009E18Rik	2.4242					Pphln1	2.23948
Gltscr1l	2.41892					Rn45s	2.23943
Dusp6	2.41825					Shisa5	2.23925
Pdcd7	2.41388					Cdkn2c	2.2384
Zfp871	2.41104					Parp2	2.2377
Luc7l2	2.40984					BC016423	2.23756
Fyn	2.40674					Lyrm2	2.23584
Coro2a	2.4066					Pacs1	2.23388
Agpat9	2.40475					Pdf	2.23314
Ccdc18	2.40247					1600002K03Rik	2.23152
Sfmbt1	2.40073					Gtf2a2	2.23099
Cd28	2.4005					Impa1	2.2309
Map1lc3b	2.39898					Pafah1b3	2.23008
G730013B05Rik	2.39461					Ep400	2.22968
1700025N23Rik	2.39332					2310003H01Rik	2.22696
Fam219b	2.39293					Il2ra	2.22563
Srp9	2.39259					Dcaf10	2.22378
Nudcd3	2.39178					H2-Q10	2.22244
Med27	2.39122					Ankrd44	2.22076
Nmrk1	2.38957					Trim8	2.22035
Churc1	2.38674					Cdk19	2.2196
Vps36	2.38611					Dyrk1b	2.21872
Pla2g2f	2.38474					Tor2a	2.21838
Snx11	2.38404					Pcnx	2.21758
Slc39a4	2.38343					Iqsec1	2.21445
Rpa3	2.38334					Slc41a1	2.21332
Slc7a11	2.3825					Rdm1	2.21286
Sco1	2.37901					Ascc2	2.21141
Sepsecs	2.37739					Fn3krp	2.21122
Smg7	2.37672					Phf13	2.20975
Kif23	2.37639					Ptdss2	2.20936
2700038G22Rik	2.37517					Taok1	2.20909
Tmem63b	2.37516					Dip2b	2.20826
Ccnd2	2.37373					Tpm3	2.20641
1810064F22Rik	2.37076					Pdp1	2.20605
AI480653	2.36971					Cherp	2.20575
A630019I02Rik	2.36895					Rpusd3	2.20555
Pqbp1	2.36721					Cenpc1	2.20432
Slc43a3	2.36705					Sema4b	2.20222
C1d	2.36548					Ddx5	2.20054
Hnrnpa1	2.36096					P2ry10	2.19972
A130010J15Rik	2.36008					Arl6	2.19855
Tcp11l1	2.35984					Clk4	2.19835
Hmgb2	2.3556					Cxcr6	2.19782
Zfp54	2.35528					Zfp85-rs1	2.19723
Tacc1	2.3543					Tmsb15l	2.19671
Pkmyt1	2.35329					Eri1	2.19605
Zfpm1	2.35289					Brd1	2.1957
P2ry12	2.34785					Stam2	2.19454
Ldlrad3	2.34777					Nckap5l	2.19274
Ints12	2.34683					Aebp2	2.19236
Tmem218	2.34632					Uqcr10	2.19118
Elac2	2.34626					Stk24	2.19105
OTTMUSG00000016609	2.34568					Wdr24	2.19092
2900056M20Rik	2.34534					Hnrnpa2b1	2.19081
Gm15880	2.34481					BC020402	2.19051
Set	2.34452					Cacybp	2.1903
Ifi27l1	2.34272					D19Ertd737e	2.19028
Cd300a	2.34164					Gm15471	2.19023
Vps11	2.33951					Zfp61	2.1898
Zfp160	2.3391					Sars2	2.18835
Rpl31	2.33873					Coro1a	2.1882
Osbpl9	2.33788					Lcmt1	2.18666
Dyrk2	2.33726					Hemgn	2.18628
Egf	2.33463					Dguok	2.18409
Cdip1	2.33386					Cercam	2.18343
Aktip	2.3307					A430088P11Rik	2.18236
1190002F15Rik	2.32416					2015-09-02	2.18176
Gpkow	2.324					Slc19a1	2.17785
Nupl2	2.32299					Kcnk5	2.17699
Ceacam16	2.32084					Naa15	2.17626
Mdm1	2.31965					Pla2g4c	2.17467
Gm3219	2.31777					Tmem50b	2.1724
Sp140	2.31648					Mitd1	2.17189
Dgat1	2.31603					Zfp961	2.17176
Eif3m	2.31579					Cry1	2.1716
Gm5464	2.31217					Tmem127	2.16909
Vwa8	2.30951					Srrm2	2.16816
Rpl13a	2.30917					Armc10	2.16815
Gtf3c2	2.30877					Rmi2	2.16666
Fbxo34	2.30853					F2rl1	2.16628
Zfp46	2.30658					Clpp	2.16625
Dancr	2.30603					Cnot8	2.16528
Mtrf1l	2.30583					Ddhd2	2.16514
Cct6a	2.3048					Tk1	2.16433
Pnpla6	2.30452					Wdsub1	2.16422
Ahcyl2	2.30366					Fam117a	2.16379
Ctnnbip1	2.30154					Extl3	2.16336
Golga1	2.30133					Anks1	2.16256
Ubxn11	2.29977					Mkrn2	2.16071
Trim34a	2.29973					Selrc1	2.16056
H1f0	2.29909					2310009A05Rik	2.16009
Vps13c	2.29829					Vps35	2.15697
Sacm1l	2.29761					Ehmt1	2.15513
Commd4	2.2952					Atad2	2.15358
Satb2	2.29484					4931428F04Rik	2.15029
Gm9776	2.29238					Rab11b	2.14867
1810010H24Rik	2.29195					Orc1	2.14674
Hells	2.29015					Slc38a10	2.14639
Traf2	2.28941					Ttll3	2.14455
Rplp2-ps1	2.28629					Ddx42	2.14289
Dcp1b	2.2818					Tbk1	2.1423
Slamf1	2.28142					Cbr1	2.14224
Clec2i	2.28119					Gm4070	2.14198
Acox1	2.2811					Timm8b	2.14125
Kif1b	2.28109					Fam96b	2.13847
Nr2c1	2.27995					Tmem185b	2.13818
Ube2j1	2.2792					Gapvd1	2.13754
Taf7	2.27851					Naf1	2.13679
Rps2	2.27791					Zcchc3	2.13658
Gm10658	2.27468					Slc25a20	2.13608
Aldh1a3	2.27464					Clic4	2.13318
9830132P13Rik	2.27453					Ankhd1	2.13149
Btf3l4	2.27341					Rbmx2	2.12839
BC030476	2.27303					Mfsd1	2.12759
Focad	2.26986					Taf5l	2.12691
Patz1	2.26922					Txnrd1	2.12685
Cmtm6	2.26797					Ier5	2.12661
Myo19	2.26774					Tpgs1	2.12587
Zmiz1	2.2673					Hivep2	2.12501
Phactr4	2.26255					Hemk1	2.12402
Serac1	2.26182					B3gnt5	2.1166
Plxnb2	2.26174					Tob2	2.1139
BC003965	2.26171					Nek1	2.11388
Zfp410	2.26066					Brd2	2.11107
4930519F09Rik	2.25858					Ccdc137	2.10744
Kcmf1	2.25727					Ern1	2.10666
Alpk1	2.257					Il21r	2.1049
Cep19	2.25686					Stx8	2.1037
Etv3	2.2567					Oxsm	2.10188
Clcn5	2.25443					Hmgcs1	2.10143
Alyref	2.25344					Ilvbl	2.0988
Mrpl9	2.25324					Mpi	2.09862
Rprd2	2.25009					Elof1	2.09832
Srp68	2.24995					Zfp398	2.09726
Crat	2.24938					Sod2	2.09647
Tmub1	2.24904					Pagr1a	2.09427
Nckipsd	2.24719					Scap	2.09363
Gm10094	2.24657					Gapdh	2.09192
Amer1	2.24592					8030462N17Rik	2.09131
Tor4a	2.24272					Coro1b	2.09047
Mum1	2.24123					Rltpr	2.08708
Atp6v1b2	2.24113					Thumpd3	2.0851
Gm13251	2.24027					Kifap3	2.08448
Cmklr1	2.23899					Meis3	2.08255
Insig1	2.23827					Mplkip	2.08142
Mkl1	2.23498					Slc18a2	2.08111
Lcmt2	2.23462					Rpl38	2.07958
Rasgrp2	2.2329					Ncf2	2.07954
Rps9	2.23265					Eif3e	2.07833
Poc5	2.22651					Adam8	2.0783
Dnajc4	2.22327					Fem1a	2.07744
Synrg	2.21963					Ift20	2.07688
Uba7	2.21891					Clta	2.07615
Rpl18	2.21777					Dock8	2.07547
Irgm1	2.21633					Umps	2.07465
Rsph3a	2.21595					Vps4b	2.0709
Setd1b	2.21583					Csf2ra	2.07011
0610011F06Rik	2.21447					Gtdc1	2.06921
Gna12	2.21398					Accs	2.06717
Rbm12	2.2137					Prrc2a	2.06697
Ttll1	2.2126					Ctdnep1	2.06606
Ccdc101	2.21182					Tgtp1	2.06362
Atad2b	2.21136					Tnrc6b	2.06138
Znrd1	2.21047					Fam49a	2.06072
Slc30a1	2.20906					Ranbp10	2.05984
Stim2	2.2084					Smcr7l	2.05907
Wipf2	2.20761					Exosc2	2.05818
2410004P03Rik	2.20584					Psmb9	2.05765
Nip7	2.20435					Zbtb17	2.05659
Ccdc34	2.20274					Cdc25a	2.05611
4930402H24Rik	2.19922					Cct2	2.05553
Sdhc	2.19911					Mat2b	2.05491
Prdx4	2.19895					Asb7	2.05447
Mrpl35	2.19883					Ncbp2	2.05392
Bud13	2.19776					Gm14440	2.04932
Rpl15	2.19673					Arhgap27	2.04879
Gm10767	2.19234					Tyw3	2.04863
Abca7	2.19189					Pgrmc1	2.04769
Irf5	2.19104					Lrrc2	2.04581
Usp38	2.19072					Aip	2.04559
Slc39a8	2.18934					Dnmt1	2.04547
Ccdc58	2.18879					Mid1ip1	2.04455
AW209491	2.18824					Serpinb1a	2.04417
Dph3	2.18527					Lman1	2.04288
2510003E04Rik	2.18472					Ugcg	2.04196
Gtf2a1	2.18438					Qsox2	2.04148
Rag2	2.18421					Celf2	2.04099
Rpl12	2.18393					Ly6c2	2.04088
Olfr933	2.18384					Smarca4	2.04023
Ripk3	2.18303					Cyb5	2.03963
Gtpbp8	2.18296					Crlf3	2.03945
Rab40c	2.18044					Rad51	2.03855
Dbp	2.18043					Nsun2	2.0372
Zfp672	2.17811					Rab9	2.03357
Fam45a	2.17538					Snhg3	2.03279
Hps4	2.17488					Adprm	2.03156
2410012E07Rik	2.17471					Tlcd2	2.03129
Plekhn1	2.17409					Rpa2	2.03129
Crebrf	2.17044					Cpne3	2.02976
Plk3	2.17038					Mast3	2.02806
Arhgef7	2.1701					Ccdc43	2.02776
Cd3eap	2.16982					Shc1	2.02469
Repin1	2.16937					Pja2	2.02344
Ccndbp1	2.16917					Scfd1	2.02308
2610301G19Rik	2.16876					Gm13363	2.02217
Tmem132a	2.16815					Zfp120	2.02196
Gna15	2.16796					Topors	2.02102
S1pr1	2.16598					Uap1l1	2.01978
Gm14207	2.1658					9930111J21Rik2	2.01777
C130036L24Rik	2.16533					9430016H08Rik	2.01737
Atm	2.16308					Cox11	2.01716
Rbak	2.16131					Gm5801	2.01705
E130018N17Rik	2.15505					Crmp1	2.01625
Plxnd1	2.1538					Kif18a	2.01431
C1qbp	2.1536					Trim13	2.01376
Bhlhe40	2.15094					Cit	2.01311
Naaa	2.14992					Srm	2.01292
Atp10d	2.14957					Mrps17	2.01167
Gns	2.14752					Npm3-ps1	2.01121
Ahdc1	2.14729					Ccdc163	2.00968
Snx25	2.14619					Ogg1	2.00945
2310015A10Rik	2.14558					Nipa2	2.00861
Fcho2	2.14547					Tsfm	2.00723
Gak	2.14381					Zfp422	2.00714
Cds1	2.14361					Dkc1	2.00634
Bzrap1	2.14265					Mll2	2.00591
Dcaf11	2.14246					Stk38	2.00582
Dll4	2.14162					Gatad2b	2.00552
Atpaf1	2.14022					Golph3l	2.00534
Utrn	2.13842					H2-Oa	2.00492
Sema3g	2.13789					Csnk1g3	2.00374
Plaur	2.13755					Ssrp1	2.00252
Prokr1	2.13445					Mob3b	2.00208
Pigq	2.13441					Sec23a	2.00179
Ooep	2.13391					Usp8	2.00111
Rhot2	2.13389					Myo18a	2.00101
Pycr2	2.13385					Zbp1	1.99957
Ppm1g	2.13381					Il18r1	1.99853
Gm10785	2.13348					Casp1	1.99771
Arl5c	2.1332					Pla2g15	1.99503
Ckap2l	2.13266					Ncapd3	1.99428
Ppil1	2.13261					Crkl	1.99385
Chpf2	2.13031					Zfp637	1.99372
Cd53	2.12578					Sfrs18	1.9921
Snrpe	2.12536					Arglu1	1.99209
Lypla1	2.12456					Dnajb9	1.99159
Spata5	2.12361					Oard1	1.99158
Rpl18a	2.1228					M6pr	1.99092
Kdm6a	2.12211					0610009D07Rik	1.98804
Zbtb14	2.11806					Wdr6	1.98744
Bola2	2.11782					Cnpy4	1.98742
Klc4	2.11753					Tmem140	1.98685
Ctcf	2.1168					Slc35b1	1.98636
Rnf40	2.11512					Inppl1	1.98538
Zfp52	2.11412					Map3k11	1.98494
Mical3	2.11303					Tmem201	1.98353
Scrn2	2.11299					Insig2	1.98186
Zc3h7b	2.11219					Gas5	1.98123
Tmem121	2.10703					Arhgap19	1.98076
Gimap6	2.10609					Prdm4	1.97975
Clasp1	2.10608					Phactr2	1.97602
6430706D22Rik	2.10193					Brd3	1.97567
Ccnd3	2.10163					Ptcd3	1.97515
Mxra8	2.10105					Mbp	1.97466
Acvr1b	2.10044					Sgk3	1.97433
Spc24	2.10021					Tacc2	1.97342
Tmem168	2.09982					Ppp1r12a	1.9726
Lypla2	2.09977					Abcf1	1.97211
Anp32b	2.09859					Bphl	1.9711
Cep68	2.09766					Mns1	1.97056
Hoxc6	2.09639					Zfp952	1.96967
Rufy1	2.0948					Fbxo18	1.96961
Hrh2	2.09326					Cuta	1.96924
Zc3h3	2.08942					Nckap1l	1.96864
Wipf1	2.08709					Cyb561d2	1.96707
Polg2	2.08698					Ric8b	1.96592
Bcas2	2.08671					Jmjd4	1.9658
Eif4h	2.0854					Alg11	1.96424
Gm10636	2.08413					Zfp951	1.96161
Ncbp1	2.07956					Trim27	1.96016
Tmem91	2.07905					BC030867	1.95656
Trim26	2.07899					Fancl	1.95339
Ube2t	2.07881					Cdc26	1.95322
Fbxo18	2.07834					Lgals9	1.95192
Lhpp	2.07804					Plxnc1	1.95144
Arhgef6	2.07801					Ino80c	1.95128
Maml1	2.07713					Eif4b	1.95058
Nkap	2.07696					Nat2	1.95037
Tnfrsf1b	2.07686					Tspan13	1.94945
Ifrd2	2.07684					Cdc42ep3	1.94903
Pus7	2.07594					Arhgap11a	1.94845
Mrpl46	2.07528					Map4k1	1.94748
Fbxo42	2.07517					Mien1	1.9454
Iqgap1	2.07455					B4galnt2	1.94498
Cep78	2.07402					Babam1	1.94459
Morf4l1	2.07169					Sec22b	1.94396
Dnttip1	2.06858					Paqr4	1.94351
Atp6v1a	2.0676					Gbp8	1.94292
Cisd1	2.06492					Bckdha	1.94278
Tssk6	2.06366					Lat	1.94179
Usb1	2.06362					Lpgat1	1.94074
Rpl34-ps1	2.06261					Mrps6	1.93873
Tyro3	2.06093					Tle4	1.93839
Tmem50a	2.05974					Dcp2	1.93762
Man2a2	2.05904					Ogfod3	1.93736
Tgfbr1	2.05685					Atox1	1.93678
Atp2b4	2.05645					Cklf	1.9357
Mgarp	2.05548					Poc1a	1.93523
Snrpd1	2.05531					Eif4a1	1.93266
Rab35	2.05296					Dnajc11	1.93248
Impdh1	2.05246					Anapc15	1.93219
Bbs2	2.0521					Reep3	1.93184
Adap2	2.05174					Tyms	1.93042
Pycr1	2.04983					Dido1	1.92904
Noc3l	2.04954					Zfp407	1.92844
Atf5	2.04933					Trim35	1.92821
D2hgdh	2.04757					Eef2	1.92727
Spag1	2.04754					Clcn5	1.92665
Dap	2.04743					Rpl13a	1.92478
Mtfr2	2.04736					Tfcp2	1.92416
Apex1	2.04688					Ebp	1.92416
Galk2	2.04646					Serbp1	1.92407
Reps1	2.04232					Ppm1a	1.92258
Erlin1	2.0393					Senp1	1.9225
Itgb3	2.03919					Rps10	1.92179
Galnt14	2.03831					Plin3	1.92134
Rpusd2	2.03787					Trappc9	1.92104
Bak1	2.0375					Ncoa7	1.91804
Atxn3	2.03419					Srebf1	1.91753
Ptcd2	2.03346					Ubl7	1.9171
Paxip1	2.03108					Zbtb42	1.91708
Ets2	2.03074					Hnrnpd	1.91639
2310061J03Rik	2.03038					Nop2	1.91504
Zfyve26	2.02889					Sdhc	1.91437
Rplp2	2.02849					Derl1	1.91308
Fam173b	2.02841					D17Wsu92e	1.91223
Usp16	2.02839					Idh3a	1.91084
Sh3gl2	2.02816					Tnfrsf1b	1.9104
4933411E08Rik	2.02687					Uqcrh	1.9078
Aacs	2.02674					Simc1	1.90751
Nup37	2.02594					Rnf40	1.90711
Plekhf2	2.02593					Gm13212	1.90681
Wdr35	2.02445					Tmem18	1.90545
Nubp1	2.0233					Enoph1	1.90483
Mutyh	2.02088					Ppm1g	1.90417
Srek1ip1	2.02035					Mrps26	1.90406
Ttll3	2.01931					Litaf	1.904
Thy1	2.01874					Rp9	1.90358
Trp53i13	2.01775					Fpgs	1.9035
Mtg1	2.01713					Hnrnpab	1.90136
P2rx4	2.01687					Ubald2	1.9012
Eif3b	2.01601					Plec	1.8975
Asb10	2.01574					Chmp7	1.89584
Rps11	2.01554					6330416G13Rik	1.89203
Sgol2	2.01551					Gnal	1.89129
Thap6	2.01519					Exoc5	1.89077
Pus3	2.01265					Nln	1.8902
Calm2	2.01227					Pum2	1.88934
Zscan29	2.01176					Fancd2	1.88923
Uap1l1	2.01025					Rab10	1.88796
4930414L22Rik	2.00906					Psma4	1.88795
Acp2	2.00662					Gm10548	1.88746
Nsfl1c	2.00649					Csrp2bp	1.88653
Ptpra	2.00547					Ccni	1.88569
Gnb5	2.00398					Rhbdd1	1.88567
Ube2j2	2.00302					Luc7l	1.88562
Spdl1	2.00277					Fam214b	1.88542
Hist1h2ab	2.00151					Serp1	1.88468
Gm805	2.00147					Abcd1	1.88374
Ercc6l2	2.00018					Cdk4	1.88373
Dopey2	1.99873					Rprd2	1.88214
Iqcd	1.99851					Ndufs7	1.88083
Pla2g4c	1.99752					9130019O22Rik	1.88081
Rassf7	1.99682					Cdca5	1.88018
Gm7334	1.99542					Elmod3	1.87994
Atp6v0e2	1.99516					Prmt1	1.87856
Prtn3	1.99508					Btrc	1.87817
Gm5111	1.99491					Clic1	1.87815
Zmym1	1.99402					Nr2c2ap	1.87605
Sssca1	1.99341					0610009B22Rik	1.87487
Hoxb3	1.99332					Rbm19	1.87417
Tmem181c-ps	1.99324					Ddx18	1.87362
Btg1	1.99273					2015-09-06	1.87219
Mat2a	1.99251					Myb	1.87143
Mrpl52	1.99184					4933411K20Rik	1.87124
Slc12a4	1.99169					Zfand4	1.87115
Aars	1.99122					Dram2	1.8706
Taf1c	1.98972					Tnfaip1	1.86844
Setd2	1.98935					Sdad1	1.86822
Slc12a9	1.98719					Pdcd11	1.86769
Fbxw7	1.98676					2700049A03Rik	1.8676
Hspa1l	1.98668					Ndufaf7	1.86753
Ccser2	1.98578					Pold4	1.86673
Fam212b	1.98467					Rlf	1.86569
Mrpl12	1.98321					Yae1d1	1.86542
Chfr	1.98314					Zfp933	1.86396
Rgl1	1.98245					Guk1	1.86286
Rock1	1.9823					Ccnl1	1.86177
Acoxl	1.9821					Wdr46	1.86143
Cenpo	1.98151					Mybbp1a	1.86047
Cd40	1.97991					Tars2	1.86038
Urod	1.97989					Tprgl	1.86036
A230050P20Rik	1.97973					Gdi2	1.85818
Rpl23	1.97887					BC051226	1.8578
Ppp5c	1.97655					Pcca	1.85649
Tmem62	1.97639					Arid1a	1.85441
Rbm10	1.976					Zfp706	1.85363
Zzz3	1.97294					Pbk	1.85228
Pde4c	1.96964					Zfp866	1.85185
Mrps27	1.96887					Ntan1	1.85185
Mrpl4	1.96856					Setd2	1.85046
Zfp600	1.9663					Cse1l	1.85038
Ubald2	1.96575					Slc16a1	1.85028
Mitd1	1.96521					Prkab2	1.84688
Slc20a2	1.96471					Fanci	1.84605
Cdca8	1.9647					Cad	1.84582
Lrrn4cl	1.9644					Hibadh	1.8448
Pcnxl4	1.96431					Ttyh3	1.84281
Saysd1	1.96354					Ly6e	1.84255
Gid4	1.96349					Mrps21	1.84016
Katnb1	1.96321					Gm6307	1.83929
Phf20	1.96276					Rad1	1.83849
Sik2	1.9627					Aggf1	1.8384
Drg1	1.96227					Mrps18c	1.8384
Adam33	1.96173					Glod4	1.83823
Prex1	1.96153					Mat2a	1.83763
Adora2a	1.96152					Zfp119a	1.83707
Eid2b	1.96084					Slc50a1	1.83647
A630075F10Rik	1.9562					Zfp598	1.83634
Rilpl1	1.95511					Ccdc125	1.83607
Gm7609	1.95422					Mcts1	1.83543
Rpl32	1.95369					Ccdc127	1.83531
Wdr13	1.95341					Npff	1.83486
Sumf2	1.95299					Cmtm3	1.83421
Gins4	1.9525					Dnajc9	1.83352
Prr14	1.95186					Efcab14	1.8327
Ormdl1	1.94929					Efha1	1.83175
4933408N05Rik	1.9486					Gpr68	1.83011
Ifi204	1.94796					Emp3	1.8292
Ssr4	1.94737					Tpst1	1.82785
1700011J10Rik	1.94685					Yipf1	1.82348
Eng	1.94656					Zfp472	1.82289
Akt3	1.9459					Gm10094	1.82219
Zdhhc17	1.9457					Stoml2	1.82216
Hmga1-rs1	1.94422					Srsf5	1.82215
Akirin1	1.9437					Lgalsl	1.82199
Unc13d	1.94366					Ramp1	1.82176
Fam65a	1.94352					Secisbp2	1.82165
Zfp637	1.94228					Naa60	1.8215
Nelfe	1.9408					Pdcd6ip	1.8199
Prkca	1.94042					Bcl2l13	1.81989
Tubgcp5	1.94041					Cited2	1.8193
Slc28a2	1.94011					Mrpl1	1.81688
Cish	1.93943					Spint2	1.81675
Nfyc	1.93889					Xpr1	1.81586
Trp53rk	1.93821					Zmiz1	1.81569
Mipol1	1.93817					Orc5	1.81525
Slc37a1	1.93784					Ubxn11	1.8151
Rps15a-ps6	1.93725					Zc3h18	1.81492
Mrp63	1.93483					Hvcn1	1.81477
Spg20	1.93387					Tnfrsf18	1.81371
Ppid	1.9332					Map3k7	1.81358
Fancd2	1.93273					Mars	1.81252
Ntng2	1.93257					Tlk1	1.81139
Pias3	1.93221					Speer7-ps1	1.81077
Mrps7	1.93173					Acly	1.81032
Txndc12	1.93168					Tom1	1.8101
Pex16	1.93122					Psip1	1.8088
Mrps28	1.93076					Golim4	1.80729
Rab1	1.93018					Sigirr	1.80673
Tex10	1.92973					AI504432	1.80634
Wdr70	1.92967					Tomm70a	1.80601
Nsmaf	1.92922					Ctnnbip1	1.80585
Traf4	1.92829					Samd3	1.80494
Mrps33	1.92553					Cdca3	1.80389
Cxcr3	1.92495					Psmd14	1.80384
Rbm48	1.92421					Kdm2b	1.80344
Arl3	1.92392					Dohh	1.8033
Cox18	1.92357					Ctsd	1.80323
Pnn	1.92155					Reck	1.80236
2610002J02Rik	1.92088					Sertad1	1.80205
Dcaf8	1.92058					Scamp4	1.80177
Ppp2r5a	1.91967					Atp9b	1.80054
Mbnl1	1.91913					Gdpgp1	1.7997
Fhod1	1.91841					Sqstm1	1.79963
Mak16	1.91555					Srsf7	1.7996
Qpctl	1.91504					Fnbp4	1.79794
Nudcd1	1.9143					Iba57	1.79705
Magi3	1.91421					Acyp1	1.79696
Csf3r	1.9142					Scarb1	1.7963
Hsp90ab1	1.91386					Erp29	1.79607
Gm14327	1.9138					Enkd1	1.79478
Ttc4	1.9131					Cln3	1.79277
Cnbp	1.91145					Prkcb	1.79128
Nabp1	1.90896					Lilrb4	1.79122
Psmc5	1.90893					Gna12	1.79067
Zfp709	1.90868					Gtf2a1	1.79063
Esf1	1.9078					Ankrd13b	1.79049
Ccdc120	1.9076					Luzp1	1.78974
D10Wsu52e	1.90684					Baz2a	1.78904
Rhox8	1.9068					Dusp19	1.78861
Erf	1.90619					Nudt14	1.7885
Ncoa5	1.90617					Vamp7	1.78778
Prr3	1.90547					Cnnm3	1.78763
Apeh	1.90481					Daglb	1.78533
Sh3bgrl3	1.9046					Tmem243	1.7836
Nutf2-ps1	1.90349					Snx5	1.78357
Mogs	1.90323					Fus	1.78322
Fbxo45	1.90191					Hist1h2bm	1.7825
A730082K24Rik	1.90047					Nom1	1.78227
Cmah	1.90043					Emg1	1.78169
Cerkl	1.90034					Wdr67	1.78055
Adprh	1.90033					1810032O08Rik	1.78004
Smcr8	1.8999					Rbm39	1.77962
Traf3	1.8997					Sugp1	1.77884
Nsmf	1.89954					Raph1	1.77824
Coasy	1.89821					Tfpt	1.77641
Usp35	1.89812					Lace1	1.7759
Rasa3	1.89789					Dhx15	1.77589
Hdhd2	1.89493					Mterfd3	1.77583
Zfp9	1.89489					Rdx	1.77574
Gpm6b	1.89473					Xpo1	1.77556
Rexo1	1.89317					Fbxl18	1.77487
Prkag2	1.89212					Cpsf6	1.77424
Aprt	1.89107					Mcee	1.77307
Ilk	1.89023					Rnf215	1.77279
Kdm3a	1.88986					Mthfs	1.77114
Ubap2l	1.88871					Pars2	1.77086
Lamb3	1.88724					Lsm5	1.76971
Mcm8	1.88678					Iqgap1	1.76868
Kpna6	1.88448					Get4	1.76847
Rpl35	1.88401					2310044G17Rik	1.76845
Mapk1ip1l	1.88385					Bri3bp	1.76611
Fam108a	1.88331					Man2a1	1.7652
Srp72	1.8808					Snx11	1.76494
Npc1	1.88073					Usp37	1.7648
Anxa4	1.88019					Dapk3	1.76345
4922501C03Rik	1.87953					Tpd52	1.76345
Fbxo22	1.87906					Fam149b	1.76277
Slc9a3r1	1.87898					Mrpl35	1.76258
Larp7	1.87825					1110058L19Rik	1.76215
Snrpg	1.87708					Atpbd4	1.76057
Arid4a	1.87408					Agpat5	1.75903
6720489N17Rik	1.87342					Ifnar2	1.75707
2700099C18Rik	1.87099					Tbpl1	1.7569
Cdkal1	1.87093					Nudt7	1.75613
Ola1	1.8707					Dyrk2	1.7553
Esr1	1.87064					P4ha1	1.75442
Kif4	1.87034					Nkap	1.7544
Fancc	1.8702					Hist2h3b	1.75228
Tmem43	1.87001					Actr2	1.75207
Rfc2	1.86976					Pdhx	1.75192
Gys1	1.86954					Alkbh1	1.75149
Gpd1l	1.86787					Mad2l2	1.75049
Zfp958	1.86785					4922501C03Rik	1.7497
Psmb11	1.86771					Uros	1.7492
Ldlrad2	1.86759					Vav1	1.74871
A930006K02Rik	1.86485					Wdr36	1.74867
Ccdc126	1.86094					Hist1h2bb	1.7486
Eva1b	1.86074					BC029214	1.74732
Git2	1.86072					Commd9	1.74649
Ttyh1	1.86003					Ran	1.74613
Tmem106b	1.85983					Siah2	1.74604
Pxmp2	1.85903					Timm13	1.74568
Rgs18	1.85775					Hiat1	1.7454
Elovl5	1.85727					Mob3c	1.74523
Vti1b	1.85661					Dock10	1.7452
Lats2	1.85552					Golga1	1.74413
Uqcrq	1.85544					Supt16	1.74408
Uck2	1.85498					Htra2	1.74405
Mdk	1.85382					Bak1	1.74397
Bag4	1.8531					Zfp329	1.74386
Pla2g6	1.85309					Zfp446	1.74238
C920025E04Rik	1.85045					Srp9	1.74139
Ids	1.85035					Phc3	1.74124
Pole3	1.85016					Slc23a1	1.74076
Alas2	1.84995					Zfp524	1.74045
Agps	1.84907					Dsn1	1.73941
Pigu	1.84779					Bcl2l1	1.73913
Lig4	1.84639					Tm7sf2	1.73741
Hip1r	1.84624					Slc25a40	1.73612
Wdr91	1.84578					Jak3	1.7361
Amot	1.84339					BC024978	1.73598
Agpat3	1.84286					Atp1a1	1.73534
Igf2bp3	1.84251					Scd2	1.7353
Asah2	1.84183					Srd5a3	1.73469
Elmo3	1.84064					Thap4	1.73392
Ube2k	1.84052					Zfp960	1.73388
Dusp3	1.83976					A830080D01Rik	1.73357
Sox15	1.83966					Elmo1	1.73318
Sigmar1	1.83926					Clasrp	1.73294
Tug1	1.83862					Ppa1	1.7324
Rps27a	1.83856					Slc12a4	1.73156
Upf1	1.83846					2410004N09Rik	1.72979
Fam175a	1.83706					Gosr2	1.72859
Gnat2	1.83701					Folr4	1.72807
Rfwd2	1.83651					Cstb	1.72804
Tm7sf3	1.83651					Nrn1	1.72751
Faf2	1.83601					Ppan	1.72628
Pagr1a	1.83601					Ndufaf5	1.72562
Map3k11	1.83483					Rhno1	1.72559
Acer2	1.83466					Psmc5	1.72492
Nbn	1.83427					Cdk9	1.72466
Znfx1	1.83407					Fmnl1	1.72439
Nudt19	1.83312					Xrcc4	1.72434
Zfp36l2	1.83248					Galnt10	1.72361
Lcorl	1.82939					Rad51c	1.72294
Dhx36	1.82896					Gps1	1.72291
Vdac2	1.82876					Ankrd17	1.72281
Armc5	1.82795					Gm16938	1.72113
Zfp866	1.82741					Tmem2	1.72063
Gm20604	1.82692					Pdp2	1.72057
Eif6	1.82565					Rps16	1.72012
Arglu1	1.82549					Prr5l	1.71925
Sec22c	1.82496					A930006K02Rik	1.71886
Fam96b	1.8246					Ube2d3	1.71841
Klhl25	1.82237					Mapk11	1.71786
Knstrn	1.82128					Ptcra	1.71773
Nup210	1.81874					Gm20594	1.71723
Rps3a1	1.81767					Rrp7a	1.71658
L3mbtl3	1.81741					Fbxl15	1.71652
Odc1	1.81668					Ctss	1.7165
Bnip1	1.81555					Lgals4	1.71577
Gm7616	1.8153					Ldlrap1	1.71388
Stk38	1.81438					Smpd5	1.71246
Hdac6	1.81436					Neu1	1.7114
Gdpd1	1.8142					Ergic1	1.70812
2810013P06Rik	1.81412					Oas1b	1.70764
Aamdc	1.81354					Jmjd7	1.70685
Triap1	1.81349					Mndal	1.70645
Ppifos	1.81317					Qtrt1	1.70611
Xrcc6bp1	1.81295					Fam32a	1.70607
Zfp84	1.81175					Ercc1	1.70553
Tnfrsf19	1.81147					Ftsj3	1.70402
Per2	1.80797					Tfb2m	1.703
Chrnb2	1.80665					Psmc3ip	1.7023
Cwc15	1.80636					R3hdm2	1.70209
Immt	1.80629					Adat1	1.70207
Zcchc8	1.80606					Mettl13	1.70155
Fancg	1.80565					Arxes2	1.70115
Mxd1	1.80537					Lars	1.69997
Tex14	1.8048					Isca2	1.69973
Imp3	1.80435					Eaf1	1.69809
Btf3	1.80331					Setd3	1.69785
1110059E24Rik	1.80314					BC033916	1.69755
Phf15	1.80311					Eif1ad	1.69693
Il17rd	1.80301					Dnaja2	1.69676
Rplp0	1.80299					Trappc1	1.69622
1700047I17Rik2	1.80284					Zfp959	1.6961
Por	1.80263					Ppil1	1.69586
Ctdspl2	1.80197					Otud4	1.69512
Abca1	1.80178					Sec22a	1.6946
Atp5s	1.80178					Unc50	1.69428
Telo2	1.8006					Cc2d1b	1.69423
Qser1	1.79955					Nip7	1.69399
Ccne2	1.79926					Slc16a6	1.69314
Mrps30	1.79892					Acot8	1.693
Gm11648	1.79749					Trnt1	1.69228
Endov	1.796					Arhgap26	1.69168
Gmeb2	1.7957					Ndufb11	1.6901
Mthfr	1.7951					Asb2	1.68877
AU023762	1.79452					Ppat	1.68813
Gm17296	1.79378					Exoc2	1.68701
Polr2d	1.79362					Rbm27	1.68674
Atxn10	1.79177					Ostm1	1.68611
Mtmr1	1.79126					Cblb	1.68568
Nosip	1.7893					1810037I17Rik	1.68538
Vezf1	1.78915					Cytip	1.68413
Mtch1	1.78911					5430417L22Rik	1.68291
Ccdc85b	1.78909					Eif3l	1.68261
Stx1a	1.78806					Isg20l2	1.68219
Zfp59	1.78794					Parp8	1.68215
Trmt1	1.7878					Ankrd54	1.68202
Tango6	1.78687					Rpl18	1.68154
Snx14	1.78666					Tcp11l2	1.68131
Ier2	1.78661					Spns1	1.68028
Rps6ka1	1.78514					Dck	1.67959
Npm3-ps1	1.78509					H1f0	1.67701
Mtfr1	1.78463					Atp5g2	1.67668
Ets1	1.7836					Xrcc5	1.67666
Erh	1.78307					Xkr5	1.6755
Kif15	1.78296					Atp2a2	1.67471
Pddc1	1.78114					Ubxn2a	1.67373
Cdc27	1.77959					Rhbdf2	1.67238
Zufsp	1.77926					Tmsb4x	1.6717
Dtd1	1.77808					A330032B11Rik	1.67049
Sirt7	1.77777					Tecpr1	1.66987
Rpl23a	1.77767					Gbe1	1.6696
Hinfp	1.77736					Mdfic	1.6688
4933411K20Rik	1.77731					Eif2ak1	1.66737
Ogg1	1.77615					Ccdc69	1.66671
Gtf3a	1.77494					Tfb1m	1.66631
Vamp1	1.77321					Vezt	1.66621
Kif2c	1.77314					Zmat5	1.66479
Nktr	1.77305					Atg16l1	1.66471
Narf	1.77271					Ctu1	1.66353
Phkg2	1.77192					Cpsf1	1.66239
Aldh18a1	1.7709					Socs4	1.66226
Pfdn1	1.76961					Serac1	1.66222
Vmn1r58	1.76957					Strip1	1.66109
Cdk13	1.76925					T2	1.66025
Golga5	1.76792					Gm10416	1.66024
Cnnm2	1.76677					Alg10b	1.66023
Cnot7	1.7661					Irs2	1.65916
BC020402	1.76535					Mid1	1.65873
Haus8	1.7652					Praf2	1.65733
Ranbp1	1.76468					Dapp1	1.65655
Yeats4	1.76271					Mybl2	1.65651
Nme1	1.76216					Rreb1	1.6543
Smc1a	1.76202					Narfl	1.65417
Banf1	1.76166					Mllt6	1.65398
Ermp1	1.76126					Larp4	1.65364
4933439C10Rik	1.76116					Ybey	1.65299
Cpm	1.75982					Atf5	1.65283
1810044D09Rik	1.75964					Aldh9a1	1.65091
Srd5a3	1.75858					Ddx26b	1.64921
Nop10	1.7583					Ikbkb	1.64817
Scai	1.75773					Aga	1.64699
Mis12	1.75755					Olfr613	1.64579
Abt1	1.75741					Cd164	1.64573
Mynn	1.75665					Epm2aip1	1.64515
2810008D09Rik	1.75511					Ccnt1	1.64495
Nup160	1.75406					Mrpl55	1.64492
Wdr61	1.75404					1110051M20Rik	1.64118
Agpat4	1.75325					Tcea1	1.64002
Wfs1	1.75164					4632434I11Rik	1.64
Fadd	1.7512					Gm4759	1.6396
Ehmt2	1.75112					Dlgap5	1.63939
H2-T22	1.75078					Tbc1d7	1.63869
Cdk5rap3	1.74776					Ndufa11	1.63796
Vasp	1.74699					Mospd2	1.63792
Tnnt1	1.74684					Pomgnt1	1.63766
Bin1	1.74488					Fxyd5	1.6376
Birc5	1.74466					Tonsl	1.63704
Tex13	1.74393					Fhit	1.63696
Syngr4	1.74285					Orc2	1.63687
4921508A21Rik	1.74051					Prkch	1.63663
Rpl7	1.74048					1700048O20Rik	1.63651
Asb2	1.7403					Acox3	1.63649
Plin4	1.73898					Lbr	1.63499
Pon3	1.73843					Gm16039	1.63421
1700006A11Rik	1.7384					Rnf187	1.63374
Lamp2	1.73822					Bysl	1.63349
Creb1	1.73793					Wsb1	1.63317
Ing4	1.73764					Gm5547	1.63293
Necab3	1.7361					Zswim1	1.63284
Them4	1.73606					Rnps1	1.63251
Msn	1.73231					Mapk1	1.63198
Cep95	1.7318					0610010K14Rik	1.63184
Lipo1	1.73018					Traf1	1.63141
Gga1	1.73009					Ifitm3	1.63018
Mad2l1	1.72919					Trpm7	1.62958
Pacs2	1.72892					Srsf2	1.62954
Tmem65	1.72772					Ppp2r2a	1.62939
Mrps18c	1.72749					Cnih4	1.62922
Zfp457	1.72739					Cdv3	1.62837
Commd2	1.72707					Hspb11	1.62833
Erap1	1.72575					Ctla4	1.62822
Cdkn2d	1.72558					Ufm1	1.62765
Fuk	1.7255					Pacsin1	1.62714
Tubg1	1.72527					Zfml	1.627
Txndc15	1.72388					Brd8	1.62637
Gm9897	1.72213					Fgl2	1.62625
Rps17	1.72203					2210404O09Rik	1.62605
Adipor1	1.72197					Tlr1	1.62596
1600014C10Rik	1.72188					Pnkd	1.62591
Unc45a	1.72132					Dcps	1.62559
Dync1h1	1.72049					Ccdc130	1.62519
Qrfp	1.71747					Cab39l	1.62464
Mepce	1.71737					Orc6	1.62406
Ercc6	1.717					Nfkbiz	1.62404
Rps19bp1	1.71688					Sirt2	1.62386
Thap4	1.71643					Prf1	1.62375
Kif3a	1.71554					Avpi1	1.62365
Max	1.71502					Man2a2	1.62324
AI846148	1.71472					Eprs	1.6232
B3gnt2	1.71404					Rnf10	1.62302
Ap4b1	1.71369					Zfp622	1.62179
Tmtc4	1.71256					Rab2b	1.62158
Acap2	1.71241					Rapgef4	1.62111
Fpgt	1.71024					Ola1	1.62103
Tcf7	1.70988					Lrch1	1.62069
BC024386	1.7084					Acadsb	1.62001
Dux	1.70833					Nqo2	1.61969
Eps15	1.70733					Kdelc1	1.61902
Kctd6	1.70656					Bbs9	1.61882
Dpm3	1.70528					Slc25a25	1.61847
A730098P11Rik	1.70512					9930021J03Rik	1.61812
Htra2	1.70491					Elavl1	1.61785
Huwe1	1.7049					Elf2	1.61697
Abcd3	1.70469					Rnf135	1.61687
Apoo-ps	1.70393					Chmp2b	1.61685
Kctd14	1.70377					Med13	1.61678
3110001I22Rik	1.70357					Ankrd27	1.61649
Cd69	1.70245					Pilra	1.61621
Snrnp40	1.70167					Acot2	1.61565
Prdx1	1.70159					Eno3	1.61554
Eif3j1	1.70079					Coro2a	1.61492
Pomt1	1.70054					Psme1	1.61414
Il7r	1.69996					Apoo	1.61224
Mettl8	1.69941					Cd72	1.61182
Tmem55a	1.69937					Oaz1-ps	1.61098
Itm2c	1.69934					Ddx6	1.61071
Rpp21	1.69894					Slc39a13	1.61013
Cecr2	1.69795					6820431F20Rik	1.60985
2810468N07Rik	1.69748					Dmtf1	1.60953
1700056E22Rik	1.69735					Cd209c	1.60895
Bckdhb	1.69569					Dnajc10	1.6089
Ammecr1	1.69416					Rab22a	1.60763
Cep135	1.6936					Fam49b	1.60746
Atxn1	1.69348					Fam134b	1.60709
Leng1	1.69281					Mmab	1.60571
Haao	1.69097					Cox7a2	1.60557
Cyp4f16	1.68979					1600014C10Rik	1.60329
Cd74	1.68882					Ube2d2a	1.60321
Haus3	1.6886					Gpr137	1.6031
Tssc4	1.68853					Fdx1l	1.60213
Eif3i	1.68804					Anapc10	1.60201
Olfr856-ps1	1.68722					Exoc7	1.60148
Bcs1l	1.68706					Ankrd16	1.60128
Fxr2	1.68562					Itgb7	1.6005
Zfp446	1.68484					Tmsb15b1	1.60037
Zkscan6	1.68327					Usmg5	1.59993
Tstd2	1.68321					Rapgef1	1.5997
Rcor2	1.68298					Aldh6a1	1.5997
Usp7	1.68284					Rab1	1.59786
Zfp341	1.68266					Iars2	1.59591
Mrps2	1.6796					Mettl21d	1.59488
Snx29	1.67945					Dnajc30	1.59342
Mapk9	1.67798					Tubgcp2	1.59268
Stoml1	1.67666					Cox16	1.59244
Slc25a4	1.67616					Tspan4	1.59036
Kif7	1.67487					Ecsit	1.58989
Dstyk	1.67329					Nisch	1.58951
Mgat5	1.67248					Itk	1.58949
Zfp868	1.67125					Slc43a1	1.58945
Ehd2	1.6702					Spg7	1.58913
Rpl11	1.66959					Mgme1	1.58861
Bin3	1.669					Gnpda1	1.58861
Nutf2	1.6674					Hp1bp3	1.58856
Adcy7	1.66714					Eif5a	1.58836
Dis3l2	1.66685					Sf3a3	1.5882
Fam219a	1.66685					Nat9	1.58811
Ilkap	1.66616					Dot1l	1.58629
Cebpz	1.66499					Spcs3	1.58497
Cry2	1.66425					Sra1	1.58462
Nolc1	1.6642					Gspt1	1.58327
Zw10	1.66416					Rras2	1.58271
Pisd-ps3	1.66207					Mlh3	1.58233
Reep2	1.66132					Cdc16	1.57993
Ap4s1	1.66099					E330033B04Rik	1.57984
Babam1	1.66072					Mbd2	1.57982
Mfap5	1.65972					Arhgap9	1.57925
Fgd6	1.65965					Spag5	1.57881
BC037704	1.65924					Chrna1	1.57801
Atp5o	1.65872					Chpf2	1.57788
Podn	1.65824					Mkl2	1.57582
Prpf40b	1.65699					Isoc2b	1.57519
Rab3ip	1.6558					Batf3	1.57492
Icos	1.65538					Ssr4	1.57482
Trmt44	1.65492					Gltscr2	1.57426
Cdc37	1.65435					Metap1	1.57396
Arhgap25	1.65429					Eif2a	1.57396
Ttc14	1.65326					Endod1	1.57371
Scamp3	1.65234					Dap3	1.57237
Slc16a10	1.6522					1110038B12Rik	1.57222
Lztfl1	1.65101					Ubtf	1.57214
Rpl9	1.65081					Cstf2	1.57075
Trim12a	1.65019					Doc2a	1.56903
Ybx1	1.65006					Clip1	1.5684
Gab3	1.65001					Dand5	1.56829
Slc38a1	1.64936					Gypc	1.56812
Psmd3	1.64739					Kif21b	1.56726
Saal1	1.64705					Ttll4	1.56687
Fam96a	1.64603					Fam45a	1.56657
Zcchc9	1.64596					Gm20337	1.5665
Scfd2	1.64585					Tmem123	1.56623
0610009B22Rik	1.64493					Mki67	1.56605
Tcam1	1.64487					Uhrf2	1.56567
Mrps16	1.64443					2900097C17Rik	1.56519
BC052688	1.6441					Rab8b	1.56352
Nek1	1.64375					Aldh16a1	1.5635
Zfp780b	1.64358					Fndc9	1.56325
G630055G22Rik	1.64307					Tecr	1.56322
Dgka	1.64245					Rars	1.56259
Decr2	1.64185					Sil1	1.56245
Mbip	1.63968					Ndufab1	1.56232
Htatip2	1.63967					Tbc1d15	1.56188
Ankra2	1.63881					Vmn1r58	1.55935
Smc2	1.63854					Magee1	1.5588
Polr2c	1.63838					Thap3	1.55866
Asph	1.6372					Prkcz	1.55788
Gm608	1.63625					Cd1d1	1.55778
Ppp1ca	1.63562					Tcof1	1.55721
Metap1	1.63507					Adam17	1.55484
Zer1	1.63415					Ddx23	1.5545
Chchd6	1.6341					Zfp143	1.55401
Wbscr16	1.63365					Fastk	1.55372
2410004B18Rik	1.63328					Ints8	1.5529
Rabggta	1.63316					Acad11	1.55241
Athl1	1.63189					Slc35f6	1.55234
Zfp330	1.63025					Vezf1	1.55185
Hnrnpab	1.63005					BC064078	1.55152
Cwc25	1.62783					Manea	1.55121
Fv1	1.62773					Slc36a1	1.54993
Vmp1	1.62737					Ets1	1.54981
Rpl27a	1.6273					Cmas	1.54947
Pafah1b2	1.62697					F730043M19Rik	1.54941
Mrps31	1.62571					BC002163	1.54853
Tgm4	1.6257					Prr14l	1.54828
Eif2ak1	1.6255					Cdc20	1.54814
Tbc1d25	1.62431					Asf1a	1.54719
Brd8	1.62428					Stat4	1.54685
Spty2d1	1.62383					Ipmk	1.54646
Bub1b	1.6235					Nt5c	1.54636
Mrpl1	1.62341					Mcm5	1.54522
Cnot6	1.62025					Twistnb	1.54519
T2	1.62025					Cdca7l	1.54476
Igbp1	1.62011					Acad9	1.5431
Suv420h2	1.61939					Ofd1	1.54185
Ints1	1.6193					Runx1	1.54182
Ocel1	1.61712					Sacm1l	1.54036
Carf	1.6169					Mrpl34	1.5402
Rfx7	1.61599					Tpp1	1.53926
AK010878	1.61588					Dph2	1.53795
Clint1	1.61549					Sun1	1.53746
Lsmd1	1.61507					Gm14391	1.53725
Fam118b	1.6138					Rabepk	1.53694
Eif2s2	1.61231					Gnpat	1.53686
Wbp7	1.61223					Hk1	1.53684
Pdss1	1.61158					Rnpep	1.53582
Kcna3	1.61157					Eif4g2	1.53473
Gm12359	1.61093					Trim12a	1.53453
Lepr	1.60893					Fuz	1.53445
Idh3g	1.60886					Aasdh	1.53323
Usp30	1.60883					Knstrn	1.53287
Ccdc102a	1.60822					Crebzf	1.53231
Dynlt1b	1.60764					Map3k3	1.53082
Pitpna	1.60683					Sufu	1.53038
Otud3	1.60668					Bag3	1.53023
D930015E06Rik	1.60539					A430005L14Rik	1.52997
Wdr92	1.60506					Hdac10	1.52986
Slc35c1	1.60459					Rpl34-ps1	1.52977
Rrp1b	1.60421					Zfyve16	1.52964
Mrpl14	1.60185					D430020J02Rik	1.52937
Tmem29	1.60102					Mocs1	1.52924
Pik3c3	1.60073					Snx14	1.52905
Pisd-ps2	1.60014					Was	1.52744
Gabarapl2	1.59866					Sgk1	1.52732
Fkbp5	1.59767					Zfp871	1.52714
Nol12	1.59732					Aup1	1.52708
Vhl	1.59667					Tmem108	1.52407
4933434E20Rik	1.59586					Diexf	1.52345
Pitpnc1	1.59571					Acy1	1.52304
Mrps23	1.59537					Dscr3	1.52296
Adrbk1	1.59513					Il10ra	1.52268
B3gnt5	1.59375					Nck1	1.52229
Vrk1	1.59307					Pitpnc1	1.52186
1700017B05Rik	1.59078					Rpn1	1.51999
0610009L18Rik	1.59069					A730008H23Rik	1.51588
D330041H03Rik	1.58995					Khdrbs1	1.51541
Rps23	1.58994					Pdpr	1.51528
Orc1	1.58842					1500032L24Rik	1.51521
Polr3d	1.58812					Smchd1	1.51502
Pak4	1.58658					Cbx3	1.51478
Acrbp	1.58557					Mmaa	1.51313
Icam4	1.58546					Hspa5	1.51305
Mtmr3	1.5847					Tmppe	1.51231
Pofut2	1.58454					Mre11a	1.512
Acpp	1.58407					Adipor1	1.51128
Galnt1	1.58183					Trpm4	1.51109
Akap12	1.58119					Ppm1b	1.51105
Rpph1	1.581					Tspan31	1.51041
Mcfd2	1.57957					Noc3l	1.51029
Trim32	1.57928					Sesn1	1.50978
Wsb2	1.57833					Tubgcp6	1.50791
Cwf19l2	1.57802					Lztfl1	1.50753
Zfp296	1.57781					Urm1	1.50721
Lactb	1.57691					Arsk	1.50707
Clec2g	1.5762					Tbrg4	1.50664
9030025P20Rik	1.57498					Mll3	1.50603
Dcaf10	1.57443					Fam212a	1.50555
Ankrd27	1.57388					Pikfyve	1.50473
Tmem179b	1.57362					Fbxw2	1.50457
Nnat	1.57338					Timm23	1.50373
Ccdc61	1.57333					Ptprv	1.50326
Zscan25	1.57315					Pi4ka	1.50272
C2cd2l	1.57225					Elmsan1	1.50239
H2-K1	1.57147					Utrn	1.50073
Slc2a3	1.57121					Srsf9	1.49986
Setd5	1.57098					Pnkp	1.49976
Snn	1.5694					Tbc1d20	1.49901
Zfp654	1.56918					Jakmip1	1.4983
Dusp1	1.56772					Hnrnpc	1.49803
Dnajc28	1.5653					Cenpn	1.49692
Timm23	1.56529					Mtbp	1.49656
Adpgk	1.56507					AI506816	1.49655
Emc8	1.56501					Lmnb1	1.49605
Camk2n2	1.56475					Rtf1	1.49567
Zfp11	1.56468					Banf1	1.49546
Ggct	1.56455					Arl14ep	1.49539
Ran	1.56434					Gltp	1.49518
Edf1	1.56278					Pds5a	1.49502
Tbrg3	1.56233					Rab11fip4	1.49493
Snrpd2	1.55992					Srp14	1.49486
Haus4	1.55908					Tnfrsf21	1.4946
Purg	1.55908					Zfr	1.49317
8430419L09Rik	1.55854					6430706D22Rik	1.49271
Cdca7	1.55795					Wbp1l	1.49261
Ubald1	1.55734					Zfp386	1.49198
Pes1	1.55412					Psat1	1.4916
Lrrn4	1.55408					Gstm1	1.49148
Apitd1	1.55302					Ftl1	1.49072
Gtpbp1	1.55272					Polr1d	1.49024
1110008F13Rik	1.55268					Vars2	1.48912
Tmcc1	1.55162					Tomm7	1.48903
Mettl25	1.55133					Lcp1	1.4889
Mrfap1	1.55041					Nsmce4a	1.48889
Tmem38a	1.5499					Mrpl54	1.48849
Mblac1	1.54987					Fermt3	1.48833
Ndufaf7	1.54866					Oxa1l	1.48814
Ccdc41	1.54828					Gm16516	1.48795
Zbtb3	1.54826					Vcp	1.48752
Szt2	1.54698					Rit1	1.48665
Ppp3cc	1.54679					Zfp367	1.48539
3110043O21Rik	1.54589					Ctsz	1.4853
0610031J06Rik	1.54405					Arpc1a	1.48489
Nedd8	1.5438					Zfp322a	1.484
Trim43b	1.54255					Ap1b1	1.483
Usp46	1.54225					Tbc1d24	1.48137
Mfng	1.5417					Hmgn2	1.48127
Trim16	1.54155					Dhrsx	1.4804
Dpy30	1.54111					Rps9	1.47997
Samm50	1.54009					Abi1	1.47877
Mospd2	1.53894					Fth1	1.47873
Rpap1	1.53794					Fuk	1.47846
Sdhd	1.53761					Cep110	1.47844
Ppm1m	1.53711					Ddx3x	1.47807
Pik3cg	1.53673					Josd2	1.47748
Snhg9	1.5365					Lrrcc1	1.4768
Prr14l	1.53645					Zfand5	1.47673
Gbf1	1.53539					4933426M11Rik	1.47632
Nmd3	1.53533					Napg	1.47474
Xpo6	1.535					Gnai3	1.47449
Cysltr2	1.53466					Trmt6	1.47291
Gadd45b	1.53315					Ccdc88c	1.47108
Frmd4b	1.53287					St3gal4	1.47106
Hiat1	1.53085					Tma7	1.47086
1110038F14Rik	1.53059					Dynlt1c	1.46989
Isyna1	1.53051					Mdn1	1.46937
Cd180	1.53003					Trap1	1.46892
Sun2	1.52944					Psmb5	1.46876
Scd3	1.5289					Dnajc16	1.46876
Sfrs18	1.52885					Nlrx1	1.46767
Lrch3	1.52628					Taz	1.4667
Pias1	1.52562					Dazap1	1.46628
Coq10b	1.52496					Fyn	1.46608
Ldb1	1.52393					Map2k1	1.46594
Rara	1.52263					Gvin1	1.46378
Zkscan5	1.52216					Ubash3a	1.46257
Psmb3	1.5219					Zfp36	1.4612
1700034P13Rik	1.52123					Gm9855	1.46035
2300009A05Rik	1.51987					Gatsl3	1.46028
Hes1	1.51871					Spen	1.4602
L1cam	1.51858					Meaf6	1.45963
B3galt4	1.51736					Tsix	1.4596
Stag2	1.51702					BC003331	1.45954
Uhmk1	1.51552					Stx2	1.45913
Gm16119	1.51449					Numa1	1.45851
Riok3	1.51201					Zfp119b	1.45823
Mfsd12	1.51171					Hist1h2ae	1.45798
Pole4	1.51111					Kpna4	1.45779
Med29	1.5108					Phf11a	1.45769
Naa30	1.50975					Cep120	1.45768
Sbk1	1.50929					Stk35	1.45704
Tpi1	1.50885					Zdhhc3	1.45697
Cdk10	1.50868					Hn1l	1.45676
[truncated: 8,659 more rows]
