# Supplementary material for: A microfluidic platform enabling single-cell RNA-seq of multigenerational lineages
Source: Nat Commun. 2016 Jan 6;7:10220. doi: 10.1038/ncomms10220 (PMC4729820; doi:10.1038/ncomms10220)
Supplement: Supplementary Data 7 — Quality metrics for each single-cell RNA-seq sample. [file ncomms10220-s8.xlsx]

## Sheet: Supp. Data 7
Sample	fastq_frag_count	genome_mapped	%genome_mapped	trans_mapped	%trans_mapped	rRNA_count	%rRNA	gene_count
L1210_1	1713987	780261	45.52	1125778	65.68	393975	22.99	8856
L1210_2	1204027	536738	44.58	772670	64.17	338342	28.1	8106
L1210_3	1281024	583186	45.52	822100	64.18	343944	26.85	8183
L1210_4	1033266	456265	44.16	660507	63.92	307523	29.76	8362
L1210_5	1128119	510373	45.24	712936	63.2	279989	24.82	9312
L1210_6	1177947	528510	44.87	590720	50.15	251773	21.37	8672
L1210_7	899093	398734	44.35	557375	61.99	259971	28.91	7671
L1210_8	372189	55337	14.87	100837	27.09	82048	22.04	2697
L1210_9	1227027	558062	45.48	712541	58.07	199369	16.25	10391
L1210_10	936448	394190	42.09	382477	40.84	166077	17.73	8057
L1210_11	720711	307510	42.67	393720	54.63	118034	16.38	9331
L1210_12	1502297	679825	45.25	986399	65.66	370761	24.68	8634
L1210_13	540921	244613	45.22	355156	65.66	138116	25.53	8238
L1210_14	934172	407931	43.67	609644	65.26	238085	25.49	8133
L1210_15	924681	247195	26.73	393175	42.52	294989	31.9	1577
L1210_16	772783	342419	44.31	494069	63.93	211512	27.37	8062
L1210_17	897035	404878	45.14	583012	64.99	210464	23.46	9292
L1210_18	946328	418636	44.24	603914	63.82	266501	28.16	8197
L1210_19	935110	423121	45.25	609079	65.13	248847	26.61	7772
L1210_20	1025631	464024	45.24	587145	57.25	176521	17.21	10105
L1210_21	783647	334133	42.64	486853	62.13	218442	27.88	8111
L1210_22	920331	413882	44.97	516705	56.14	119995	13.04	10254
L1210_23	834948	370238	44.34	540815	64.77	231408	27.72	8560
L1210_24	562388	241678	42.97	367932	65.42	144357	25.67	8213
L1210_25	948182	404801	42.69	653161	68.89	291596	30.75	6768
L1210_26	973208	364397	37.44	650159	66.81	331620	34.07	2708
L1210_27	860811	346376	40.24	357768	41.56	165764	19.26	3141
L1210_28	983886	420867	42.78	654823	66.55	225853	22.96	9593
L1210_29	1023854	435377	42.52	646540	63.15	271767	26.54	7973
L1210_30	850768	360542	42.38	493654	58.02	209772	24.66	7450
L1210_31	955308	406308	42.53	557975	58.41	191161	20.01	10036
L1210_32	929581	394014	42.39	586647	63.11	238921	25.7	8340
L1210_33	887976	376750	42.43	507180	57.12	120814	13.61	10119
L1210_34	1342533	576504	42.94	867135	64.59	333150	24.82	9125
L1210_35	725730	307467	42.37	482359	66.47	189814	26.15	8296
L1210_36	1192981	524048	43.93	787213	65.99	318960	26.74	7934
L1210_37	1272551	565507	44.44	837092	65.78	322707	25.36	8715
L1210_38	903621	380911	42.15	675255	74.73	355358	39.33	6081
L1210_39	942920	412873	43.79	594990	63.1	236047	25.03	9175
L1210_40	1037238	460133	44.36	682031	65.75	264137	25.47	8247
L1210_41	3405	1342	39.41	2244	65.9	1067	31.34	685
L1210_42	455336	184763	40.58	291063	63.92	98487	21.63	9120
L1210_43	928253	383033	41.26	556776	59.98	242483	26.12	8116
L1210_44	1200514	537336	44.76	723588	60.27	191425	15.95	10386
L1210_45	470465	201673	42.87	320447	68.11	153997	32.73	7469
L1210_46	818189	362197	44.27	538241	65.78	219314	26.8	8038
L1210_47	921559	395439	42.91	609274	66.11	229656	24.92	8332
L1210_48	874606	248525	28.42	410407	46.92	288354	32.97	1790
L1210_49	819357	367271	44.82	531325	64.85	185350	22.62	9004
L1210_50	1340869	571727	42.64	643650	48	378191	28.2	5080
L1210_51	1061717	468974	44.17	690108	65	283257	26.68	8221
L1210_52	1165246	511436	43.89	538643	46.23	214964	18.45	9552
L1210_53	1223520	549123	44.88	760395	62.15	238055	19.46	10144
L1210_54	1056289	461933	43.73	677479	64.14	285121	26.99	8603
L1210_55	1061059	467078	44.02	641742	60.48	163977	15.45	10389
L1210_56	1197943	518835	43.31	771309	64.39	353241	29.49	8051
L1210_57	736330	322090	43.74	457404	62.12	186137	25.28	8012
L1210_58	1011262	469278	46.41	680617	67.3	265279	26.23	8047
L1210_59	957264	440946	46.06	646616	67.55	277795	29.02	8501
L1210_60	468081	213556	45.62	291032	62.18	111469	23.81	8401
L1210_61	1036413	475867	45.91	584438	56.39	244790	23.62	8618
L1210_62	802101	368639	45.96	520492	64.89	221406	27.6	8062
L1210_63	802481	372756	46.45	522234	65.08	208017	25.92	8765
L1210_64	915319	422747	46.19	583664	63.77	203390	22.22	9699
L1210_65	1110472	506467	45.61	695981	62.67	286298	25.78	8732
L1210_66	1085364	505299	46.56	628637	57.92	161112	14.84	10386
L1210_67	950283	434639	45.74	625901	65.86	265469	27.94	8602
L1210_68	835429	383829	45.94	533685	63.88	233338	27.93	8069
L1210_69	997194	452641	45.39	638318	64.01	269365	27.01	8186
L1210_70	743363	322811	43.43	462878	62.27	201049	27.05	8408
L1210_71	868036	389102	44.83	656189	75.59	309024	35.6	7011
L1210_72	1225663	557136	45.46	711859	58.08	269385	21.98	8795
L1210_73	1506947	687801	45.64	964821	64.02	371652	24.66	8379
L1210_74	1013795	462105	45.58	599372	59.12	248034	24.47	9037
L1210_75	1270421	583563	45.93	823347	64.81	306195	24.1	9510
L1210_76	1057030	488850	46.25	650325	61.52	255609	24.18	8773
L1210_77	1427459	651871	45.67	924186	64.74	383354	26.86	8726
L1210_78	778699	357998	45.97	494771	63.54	208045	26.72	8992
L1210_79	124	19	15.32	27	21.77	17	13.71	12
L1210_80	87890	29436	33.49	55837	63.53	21018	23.91	5435
L1210_81	1959	529	27	968	49.41	425	21.69	395
L1210_82	67379	21598	32.05	40561	60.2	17274	25.64	4831
L1210_83	3951	1036	26.22	1975	49.99	815	20.63	798
L1210_84	78346	26085	33.29	47536	60.67	22104	28.21	4919
L1210_85	69787	22960	32.9	39066	55.98	15032	21.54	5347
L1210_86	79126	25451	32.17	41083	51.92	17343	21.92	5096
L1210_87	107276	35419	33.02	62957	58.69	28254	26.34	5682
L1210_88	4245	1187	27.96	1917	45.16	830	19.55	738
CD8_1	777586	344553	44.31	488389	62.81	28062	3.61	3932
CD8_2	1086561	512901	47.2	736187	67.75	321146	29.56	6630
CD8_3	1293083	615748	47.62	883363	68.31	372654	28.82	7106
CD8_4	1363725	651305	47.76	995731	73.02	358628	26.3	5488
CD8_5	2435775	1157987	47.54	1738325	71.37	599298	24.6	5668
CD8_6	2644098	1246800	47.15	1902230	71.94	775962	29.35	5717
CD8_7	575836	97702	16.97	157661	27.38	56586	9.83	2969
CD8_8	6276	2175	34.66	2918	46.49	672	10.71	527
CD8_9	2205624	1029848	46.69	1597586	72.43	687781	31.18	5250
CD8_10	2136199	998777	46.75	1551634	72.64	468168	21.92	4304
CD8_11	1359393	647396	47.62	918763	67.59	335267	24.66	6143
CD8_12	176698	75478	42.72	82783	46.85	1202	0.68	708
CD8_13	1366870	643269	47.06	861121	63	376209	27.52	8044
CD8_14	1902884	913554	48.01	1336154	70.22	515952	27.11	8229
CD8_15	1787316	858397	48.03	1314529	73.55	586216	32.8	7286
CD8_16	186852	82546	44.18	135219	72.37	30802	16.48	4790
CD8_17	1849939	904914	48.92	1411930	76.32	439274	23.75	6494
CD8_18	1748221	849951	48.62	1278988	73.16	472943	27.05	7259
CD8_19	2009206	954935	47.53	1528132	76.06	550473	27.4	6227
CD8_20	1796893	853430	47.49	1291766	71.89	479100	26.66	7759
CD8_21	880390	419472	47.65	599763	68.12	190889	21.68	9741
CD8_22	2403914	1140398	47.44	1686761	70.17	633445	26.35	9720
CD8_23	2583731	1209505	46.81	1815022	70.25	877771	33.97	8097
CD8_24	1395642	665691	47.7	1035188	74.17	382193	27.38	9244
CD8_25	2328101	1097005	47.12	1662239	71.4	753757	32.38	7378
CD8_26	1868882	878514	47.01	1293159	69.19	594864	31.83	7853
CD8_27	1118374	520655	46.55	758333	67.81	353516	31.61	7370
CD8_28	1474388	690486	46.83	1037991	70.4	473074	32.09	7492
CD8_29	533747	236662	44.34	364739	68.34	161662	30.29	7749
CD8_30	1841174	826583	44.89	1307996	71.04	533208	28.96	8318
CD8_31	1698789	761930	44.85	1180409	69.49	535776	31.54	8544
CD8_32	1211222	536622	44.3	833834	68.84	398904	32.93	8512
CD8_33	1705772	763813	44.78	1214676	71.21	539379	31.62	7597
CD8_34	395482	148846	37.64	249472	63.08	56772	14.36	2605
CD8_35	1653944	737012	44.56	1227768	74.23	578693	34.99	6569
CD8_36	1337896	597269	44.64	901801	67.4	412355	30.82	6074
CD8_37	1090392	490014	44.94	805120	73.84	316996	29.07	7436
CD8_38	535337	233900	43.69	407830	76.18	144704	27.03	4504
CD8_39	534968	239438	44.76	397348	74.28	159441	29.8	7947
CD8_40	780436	337559	43.25	520188	66.65	195944	25.11	6530
CD8_41	183726	61477	33.46	89515	48.72	38352	20.87	6152
CD8_42	305372	100530	32.92	201302	65.92	86916	28.46	4883
CD8_43	129069	37488	29.04	91357	70.78	33183	25.71	4686
CD8_44	968761	450255	46.48	652876	67.39	291266	30.07	8331
CD8_45	2450156	1088410	44.42	1834288	74.86	1009889	41.22	5243
CD8_46	1894192	871525	46.01	1197114	63.2	562566	29.7	6884
CD8_47	2414077	1117881	46.31	1645728	68.17	797515	33.04	7459
CD8_48	2029486	938455	46.24	1377340	67.87	656912	32.37	7174
CD8_49	2829559	1285110	45.42	1781411	62.96	950487	33.59	6213
CD8_50	2069497	937250	45.29	1320302	63.8	718031	34.7	6545
CD8_51	1375809	627953	45.64	922915	67.08	444049	32.28	7068
CD8_52	1258145	572501	45.5	845841	67.23	400317	31.82	6937
CD8_53	2067980	952552	46.06	1429736	69.14	674778	32.63	7247
CD8_54	2048260	922224	45.02	1403530	68.52	798734	39	5177
CD8_55	43795	12892	29.44	21316	48.67	6289	14.36	3558
CD8_56	814008	350939	43.11	509901	62.64	227733	27.98	6461
CD8_57	1497558	652362	43.56	1044253	69.73	422284	28.2	6225
CD8_58	683471	292053	42.73	454005	66.43	200270	29.3	6118
CD8_59	1203603	519368	43.15	808219	67.15	382001	31.74	7221
CD8_60	1041410	451579	43.36	704380	67.64	261725	25.13	6179
CD8_61	1557149	679307	43.63	1052979	67.62	552712	35.5	6829
CD8_62	898380	386092	42.98	603952	67.23	257261	28.64	6808
CD8_63	1284857	562555	43.78	925859	72.06	411339	32.01	6900
CD8_64	611415	259276	42.41	411353	67.28	199874	32.69	6806
CD8_65	1435491	616069	42.92	1023873	71.33	409890	28.55	4453
CD8_66	1176021	506432	43.06	776588	66.04	94348	8.02	2906
CD8_67	794806	352680	44.37	561646	70.66	255962	32.2	4609
CD8_68	655998	263920	40.23	441635	67.32	206879	31.54	5460
CD8_69	1394432	625019	44.82	990339	71.02	474286	34.01	7180
CD8_70	1025516	476216	46.44	702914	68.54	323837	31.58	8210
CD8_71	1249911	555529	44.45	848588	67.89	406776	32.54	6638
CD8_72	1180602	510359	43.23	833428	70.59	358065	30.33	6047
CD8_73	1419524	643606	45.34	959558	67.6	489811	34.51	6014
CD8_74	602630	264333	43.86	405891	67.35	178067	29.55	5780
CD8_75	2572958	1054936	41	1825108	70.93	535347	20.81	8736
CD8_76	2580069	1130009	43.8	1719441	66.64	734299	28.46	9465
CD8_77	1323118	591410	44.7	909429	68.73	288651	21.82	9731
CD8_78	3412742	1469747	43.07	2663685	78.05	1078797	31.61	7455
CD8_79	61	22	36.07	34	55.74	14	22.95	20
CD8_80	3575207	1583949	44.3	2555353	71.47	844623	23.62	8001
CD8_81	2438375	999557	40.99	1734018	71.11	77601	3.18	4917
CD8_82	4102689	1812451	44.18	3004908	73.24	1379897	33.63	6180
CD8_83	648038	214615	33.12	470486	72.6	105863	16.34	5091
CD8_84	169028	48446	28.66	116663	69.02	53916	31.9	4586
CD8_85	1936088	817300	42.21	1432903	74.01	563303	29.09	7307
CD8_86	479274	166077	34.65	324212	67.65	23016	4.8	3360
CD8_87	2052961	852006	41.5	1364594	66.47	610756	29.75	6575
CD8_88	2133450	876760	41.1	1337939	62.71	600697	28.16	6445
CD8_89	2855433	1229871	43.07	1957267	68.55	838275	29.36	9246
CD8_90	2370736	945881	39.9	1602348	67.59	606588	25.59	6904
CD8_91	47	16	34.04	20	42.55	7	14.89	12
CD8_92	1795727	752727	41.92	1204861	67.1	490945	27.34	8890
CD8_93	417888	139677	33.42	299388	71.64	95352	22.82	6709
CD8_94	3259316	1444838	44.33	2510258	77.02	472277	14.49	6856
CD8_95	1302689	500503	38.42	925185	71.02	410701	31.53	6325
CD8_96	1335283	546768	40.95	900899	67.47	395016	29.58	8480
CD8_97	137992	34038	24.67	76599	55.51	39821	28.86	4644
CD8_98	429529	157945	36.77	289357	67.37	120532	28.06	4551
CD8_99	3047436	1452286	47.66	2213032	72.62	424675	13.94	7263
CD8_100	4130670	1894187	45.86	2747576	66.52	1098091	26.58	9010
CD8_101	3616969	1677114	46.37	2116561	58.52	743093	20.54	10043
CD8_102	4096885	1968723	48.05	3014899	73.59	509754	12.44	10866
CD8_103	72	29	40.28	37	51.39	15	20.83	16
CD8_104	988833	463664	46.89	699277	70.72	190484	19.26	7787
CD8_105	3879332	1806396	46.56	2744330	70.74	1018667	26.26	7035
CD8_106	2981308	1394646	46.78	2112499	70.86	633451	21.25	6397
